# Supplementary material for: A supramolecular photosensitizer derived from an Arene-Ru(II) complex self-assembly for NIR activated photodynamic and photothermal therapy
Source: Nat Commun. 2022 Jun 2;13:3064. doi: 10.1038/s41467-022-30721-w (PMC9163081; doi:10.1038/s41467-022-30721-w)
Supplement: Supplementary file 4 — Source Data [file 41467_2022_30721_MOESM4_ESM.xlsx]

## Sheet: Fig. 2B
		Data of UV/Vis absorption spectra of RuDA in mixtures of DMF and water at various ratios.
	Wavelength (nm)	DMF/H2O 100/0	DMF/H2O 80/20	DMF/H2O 60/40	DMF/H2O 40/60	DMF/H2O 20/80	DMF/H2O 5/95
	400	1.015	1.031	0.977	1.055	1.183	1.164
	401	0.996	1.013	0.958	1.028	1.145	1.124
	402	0.979	0.997	0.942	1.004	1.111	1.086
	403	0.963	0.982	0.926	0.982	1.08	1.051
	404	0.948	0.966	0.911	0.961	1.05	1.019
	405	0.934	0.952	0.896	0.942	1.023	0.99
	406	0.921	0.939	0.882	0.924	0.998	0.962
	407	0.908	0.926	0.87	0.908	0.976	0.938
	408	0.895	0.913	0.857	0.892	0.954	0.915
	409	0.884	0.9	0.844	0.879	0.935	0.895
	410	0.873	0.89	0.834	0.868	0.92	0.879
	411	0.861	0.878	0.822	0.856	0.904	0.862
	412	0.85	0.866	0.811	0.845	0.89	0.847
	413	0.84	0.855	0.801	0.835	0.877	0.834
	414	0.829	0.844	0.79	0.824	0.865	0.822
	415	0.818	0.833	0.78	0.814	0.853	0.81
	416	0.809	0.822	0.77	0.806	0.842	0.8
	417	0.798	0.811	0.759	0.797	0.833	0.79
	418	0.788	0.801	0.749	0.789	0.824	0.78
	419	0.778	0.79	0.739	0.782	0.815	0.773
	420	0.768	0.78	0.729	0.774	0.807	0.765
	421	0.755	0.768	0.719	0.767	0.793	0.757
	422	0.745	0.757	0.709	0.759	0.785	0.749
	423	0.735	0.746	0.699	0.751	0.777	0.742
	424	0.725	0.735	0.689	0.745	0.77	0.735
	425	0.715	0.724	0.679	0.737	0.763	0.729
	426	0.705	0.713	0.668	0.73	0.756	0.722
	427	0.694	0.702	0.658	0.722	0.749	0.716
	428	0.683	0.69	0.646	0.714	0.742	0.709
	429	0.672	0.678	0.636	0.706	0.734	0.702
	430	0.662	0.667	0.625	0.698	0.727	0.696
	431	0.651	0.655	0.615	0.689	0.719	0.688
	432	0.64	0.643	0.604	0.681	0.711	0.681
	433	0.63	0.632	0.594	0.674	0.704	0.674
	434	0.619	0.621	0.583	0.666	0.696	0.668
	435	0.608	0.609	0.572	0.657	0.688	0.66
	436	0.597	0.598	0.562	0.648	0.68	0.653
	437	0.586	0.587	0.551	0.639	0.672	0.645
	438	0.575	0.575	0.541	0.63	0.664	0.637
	439	0.564	0.563	0.53	0.62	0.655	0.63
	440	0.553	0.552	0.519	0.611	0.646	0.621
	441	0.542	0.541	0.509	0.602	0.637	0.613
	442	0.532	0.53	0.498	0.593	0.628	0.605
	443	0.52	0.519	0.487	0.583	0.619	0.596
	444	0.51	0.508	0.476	0.574	0.61	0.588
	445	0.499	0.497	0.466	0.564	0.601	0.58
	446	0.488	0.486	0.455	0.555	0.592	0.571
	447	0.477	0.475	0.445	0.545	0.583	0.562
	448	0.466	0.464	0.434	0.535	0.573	0.553
	449	0.455	0.453	0.424	0.525	0.564	0.545
	450	0.445	0.442	0.413	0.516	0.554	0.535
	451	0.434	0.431	0.402	0.505	0.543	0.525
	452	0.423	0.421	0.392	0.496	0.534	0.516
	453	0.413	0.41	0.381	0.486	0.524	0.507
	454	0.403	0.4	0.371	0.477	0.515	0.499
	455	0.392	0.39	0.361	0.467	0.505	0.49
	456	0.382	0.379	0.351	0.458	0.496	0.481
	457	0.372	0.369	0.341	0.448	0.486	0.471
	458	0.362	0.358	0.331	0.438	0.476	0.462
	459	0.352	0.348	0.321	0.429	0.467	0.453
	460	0.341	0.338	0.311	0.419	0.456	0.444
	461	0.331	0.327	0.301	0.409	0.446	0.434
	462	0.321	0.318	0.292	0.4	0.436	0.425
	463	0.312	0.308	0.283	0.39	0.427	0.416
	464	0.302	0.299	0.274	0.381	0.417	0.407
	465	0.293	0.29	0.265	0.372	0.408	0.397
	466	0.284	0.281	0.256	0.363	0.399	0.388
	467	0.275	0.272	0.247	0.354	0.389	0.379
	468	0.266	0.263	0.238	0.344	0.38	0.371
	469	0.257	0.254	0.23	0.335	0.371	0.362
	470	0.249	0.247	0.223	0.326	0.362	0.354
	471	0.241	0.239	0.216	0.318	0.353	0.346
	472	0.233	0.231	0.209	0.31	0.345	0.338
	473	0.225	0.224	0.201	0.301	0.336	0.33
	474	0.218	0.217	0.194	0.293	0.327	0.322
	475	0.211	0.21	0.188	0.284	0.319	0.314
	476	0.204	0.204	0.181	0.276	0.31	0.306
	477	0.197	0.198	0.175	0.268	0.302	0.297
	478	0.191	0.191	0.169	0.26	0.293	0.289
	479	0.185	0.185	0.163	0.252	0.284	0.28
	480	0.179	0.179	0.157	0.244	0.275	0.272
	481	0.173	0.174	0.151	0.236	0.267	0.264
	482	0.168	0.169	0.146	0.229	0.258	0.256
	483	0.162	0.164	0.14	0.221	0.251	0.248
	484	0.157	0.159	0.135	0.214	0.243	0.241
	485	0.153	0.155	0.131	0.207	0.235	0.233
	486	0.149	0.15	0.127	0.201	0.227	0.226
	487	0.144	0.147	0.123	0.194	0.219	0.219
	488	0.141	0.143	0.119	0.188	0.213	0.212
	489	0.137	0.14	0.115	0.182	0.205	0.206
	490	0.133	0.137	0.111	0.175	0.199	0.199
	491	0.129	0.134	0.108	0.169	0.192	0.192
	492	0.126	0.131	0.104	0.163	0.185	0.185
	493	0.123	0.128	0.101	0.158	0.178	0.179
	494	0.12	0.125	0.099	0.153	0.172	0.173
	495	0.118	0.123	0.096	0.147	0.166	0.167
	496	0.115	0.121	0.093	0.142	0.159	0.16
	497	0.113	0.119	0.091	0.137	0.153	0.154
	498	0.111	0.117	0.089	0.132	0.148	0.148
	499	0.109	0.115	0.086	0.127	0.142	0.142
	500	0.107	0.114	0.084	0.123	0.137	0.136
	501	0.106	0.112	0.082	0.118	0.132	0.13
	502	0.104	0.111	0.081	0.114	0.126	0.125
	503	0.103	0.11	0.079	0.11	0.121	0.119
	504	0.101	0.109	0.077	0.106	0.117	0.114
	505	0.1	0.108	0.076	0.102	0.112	0.109
	506	0.099	0.107	0.075	0.099	0.108	0.104
	507	0.098	0.106	0.074	0.095	0.103	0.099
	508	0.097	0.106	0.072	0.092	0.099	0.095
	509	0.097	0.105	0.071	0.088	0.095	0.09
	510	0.096	0.105	0.07	0.085	0.091	0.086
	511	0.095	0.104	0.07	0.082	0.087	0.081
	512	0.095	0.104	0.069	0.079	0.084	0.077
	513	0.094	0.104	0.068	0.076	0.08	0.073
	514	0.094	0.103	0.067	0.073	0.077	0.069
	515	0.094	0.103	0.067	0.071	0.073	0.066
	516	0.094	0.103	0.066	0.068	0.07	0.062
	517	0.094	0.103	0.066	0.066	0.067	0.059
	518	0.094	0.104	0.066	0.064	0.065	0.056
	519	0.094	0.104	0.065	0.062	0.062	0.053
	520	0.094	0.105	0.065	0.059	0.059	0.05
	521	0.094	0.105	0.065	0.058	0.057	0.047
	522	0.094	0.105	0.065	0.056	0.054	0.045
	523	0.094	0.106	0.065	0.054	0.052	0.042
	524	0.095	0.106	0.065	0.052	0.05	0.04
	525	0.095	0.107	0.066	0.051	0.048	0.037
	526	0.096	0.108	0.066	0.05	0.047	0.035
	527	0.096	0.108	0.066	0.048	0.045	0.033
	528	0.097	0.109	0.066	0.047	0.043	0.031
	529	0.097	0.11	0.066	0.045	0.041	0.029
	530	0.098	0.11	0.066	0.044	0.039	0.027
	531	0.099	0.113	0.072	0.05	0.045	0.032
	532	0.1	0.113	0.071	0.048	0.042	0.03
	533	0.101	0.114	0.072	0.047	0.041	0.027
	534	0.101	0.115	0.071	0.045	0.039	0.025
	535	0.102	0.115	0.071	0.044	0.037	0.023
	536	0.102	0.116	0.071	0.042	0.035	0.021
	537	0.103	0.117	0.072	0.041	0.034	0.019
	538	0.104	0.117	0.072	0.04	0.032	0.018
	539	0.105	0.118	0.073	0.039	0.031	0.016
	540	0.106	0.119	0.073	0.039	0.03	0.015
	541	0.107	0.12	0.074	0.038	0.029	0.014
	542	0.108	0.121	0.075	0.038	0.029	0.013
	543	0.109	0.122	0.075	0.037	0.028	0.012
	544	0.11	0.123	0.076	0.037	0.027	0.011
	545	0.111	0.124	0.077	0.037	0.026	0.01
	546	0.113	0.125	0.078	0.037	0.026	0.009
	547	0.114	0.126	0.079	0.037	0.026	0.008
	548	0.115	0.128	0.08	0.036	0.025	0.008
	549	0.116	0.129	0.081	0.037	0.025	0.007
	550	0.117	0.13	0.082	0.037	0.025	0.007
	551	0.119	0.131	0.083	0.037	0.025	0.007
	552	0.12	0.132	0.084	0.037	0.025	0.006
	553	0.121	0.134	0.085	0.037	0.025	0.006
	554	0.122	0.135	0.086	0.038	0.025	0.006
	555	0.124	0.136	0.087	0.038	0.025	0.006
	556	0.125	0.137	0.088	0.039	0.025	0.006
	557	0.127	0.139	0.09	0.039	0.025	0.006
	558	0.128	0.14	0.091	0.039	0.025	0.006
	559	0.129	0.141	0.092	0.04	0.026	0.006
	560	0.131	0.143	0.094	0.04	0.026	0.006
	561	0.133	0.144	0.095	0.041	0.027	0.006
	562	0.134	0.145	0.096	0.042	0.027	0.007
	563	0.135	0.147	0.098	0.042	0.027	0.007
	564	0.137	0.148	0.099	0.043	0.028	0.007
	565	0.138	0.149	0.1	0.044	0.028	0.007
	566	0.14	0.151	0.102	0.044	0.029	0.008
	567	0.141	0.152	0.103	0.045	0.029	0.008
	568	0.143	0.154	0.105	0.046	0.03	0.009
	569	0.145	0.155	0.106	0.047	0.031	0.009
	570	0.147	0.157	0.108	0.048	0.031	0.01
	571	0.148	0.158	0.109	0.049	0.032	0.01
	572	0.15	0.16	0.111	0.05	0.033	0.011
	573	0.152	0.161	0.112	0.051	0.034	0.011
	574	0.153	0.163	0.114	0.051	0.035	0.012
	575	0.155	0.164	0.115	0.052	0.035	0.013
	576	0.157	0.165	0.117	0.053	0.036	0.013
	577	0.159	0.167	0.119	0.054	0.037	0.014
	578	0.161	0.169	0.121	0.056	0.038	0.015
	579	0.163	0.171	0.123	0.057	0.039	0.016
	580	0.165	0.172	0.124	0.058	0.04	0.017
	581	0.166	0.174	0.126	0.059	0.041	0.018
	582	0.168	0.176	0.127	0.06	0.042	0.019
	583	0.17	0.177	0.129	0.061	0.043	0.02
	584	0.172	0.179	0.131	0.063	0.044	0.021
	585	0.174	0.181	0.133	0.064	0.046	0.022
	586	0.176	0.183	0.135	0.066	0.047	0.024
	587	0.178	0.185	0.137	0.067	0.048	0.025
	588	0.18	0.187	0.139	0.068	0.05	0.026
	589	0.182	0.189	0.141	0.07	0.051	0.028
	590	0.184	0.191	0.143	0.071	0.053	0.029
	591	0.186	0.193	0.145	0.073	0.054	0.031
	592	0.188	0.195	0.148	0.075	0.056	0.032
	593	0.19	0.197	0.15	0.076	0.057	0.033
	594	0.193	0.199	0.152	0.078	0.059	0.035
	595	0.195	0.201	0.154	0.08	0.06	0.036
	596	0.197	0.203	0.156	0.081	0.062	0.037
	597	0.199	0.205	0.158	0.083	0.063	0.039
	598	0.201	0.207	0.16	0.085	0.065	0.04
	599	0.204	0.209	0.162	0.087	0.067	0.041
	600	0.206	0.211	0.165	0.088	0.069	0.043
	601	0.208	0.213	0.167	0.09	0.07	0.044
	602	0.211	0.215	0.169	0.092	0.072	0.045
	603	0.213	0.218	0.172	0.093	0.074	0.047
	604	0.216	0.22	0.174	0.095	0.076	0.048
	605	0.218	0.222	0.176	0.097	0.078	0.05
	606	0.22	0.225	0.178	0.098	0.079	0.051
	607	0.223	0.227	0.181	0.1	0.081	0.053
	608	0.225	0.229	0.183	0.102	0.082	0.054
	609	0.228	0.232	0.186	0.104	0.084	0.055
	610	0.231	0.234	0.188	0.106	0.086	0.057
	611	0.234	0.237	0.191	0.107	0.088	0.059
	612	0.236	0.239	0.193	0.109	0.089	0.06
	613	0.239	0.242	0.196	0.111	0.091	0.062
	614	0.242	0.245	0.199	0.113	0.093	0.064
	615	0.244	0.247	0.201	0.115	0.095	0.065
	616	0.247	0.25	0.204	0.117	0.097	0.067
	617	0.25	0.253	0.206	0.119	0.099	0.069
	618	0.253	0.255	0.209	0.121	0.101	0.07
	619	0.256	0.258	0.212	0.123	0.103	0.072
	620	0.258	0.261	0.214	0.125	0.105	0.074
	621	0.261	0.264	0.217	0.127	0.107	0.076
	622	0.264	0.266	0.22	0.129	0.109	0.077
	623	0.267	0.269	0.222	0.131	0.11	0.079
	624	0.27	0.272	0.225	0.133	0.113	0.081
	625	0.273	0.275	0.228	0.135	0.114	0.083
	626	0.276	0.278	0.231	0.137	0.116	0.085
	627	0.279	0.281	0.234	0.14	0.118	0.087
	628	0.282	0.284	0.237	0.142	0.12	0.088
	629	0.285	0.287	0.239	0.144	0.122	0.09
	630	0.288	0.29	0.242	0.146	0.125	0.092
	631	0.291	0.293	0.246	0.148	0.127	0.094
	632	0.295	0.296	0.249	0.151	0.129	0.096
	633	0.298	0.3	0.252	0.154	0.131	0.098
	634	0.302	0.303	0.255	0.156	0.133	0.1
	635	0.305	0.306	0.258	0.158	0.136	0.102
	636	0.308	0.309	0.261	0.16	0.138	0.104
	637	0.311	0.313	0.264	0.163	0.14	0.107
	638	0.314	0.316	0.267	0.165	0.142	0.109
	639	0.318	0.319	0.27	0.167	0.144	0.111
	640	0.321	0.323	0.273	0.17	0.147	0.113
	641	0.325	0.326	0.276	0.172	0.149	0.115
	642	0.328	0.33	0.28	0.175	0.151	0.117
	643	0.332	0.333	0.283	0.177	0.154	0.119
	644	0.335	0.336	0.286	0.18	0.156	0.122
	645	0.339	0.34	0.289	0.183	0.159	0.124
	646	0.342	0.343	0.293	0.185	0.161	0.126
	647	0.345	0.347	0.296	0.187	0.163	0.128
	648	0.349	0.35	0.299	0.19	0.166	0.131
	649	0.352	0.354	0.302	0.193	0.168	0.133
	650	0.356	0.357	0.305	0.195	0.171	0.135
	651	0.359	0.361	0.309	0.198	0.173	0.137
	652	0.363	0.364	0.312	0.201	0.176	0.14
	653	0.366	0.367	0.315	0.204	0.178	0.142
	654	0.37	0.371	0.319	0.206	0.181	0.144
	655	0.374	0.375	0.321	0.209	0.183	0.145
	656	0.377	0.378	0.324	0.211	0.184	0.147
	657	0.381	0.381	0.328	0.214	0.187	0.149
	658	0.385	0.385	0.331	0.217	0.19	0.151
	659	0.389	0.389	0.335	0.22	0.192	0.154
	660	0.392	0.393	0.338	0.223	0.195	0.156
	661	0.396	0.396	0.342	0.227	0.198	0.159
	662	0.398	0.4	0.344	0.229	0.201	0.162
	663	0.402	0.403	0.349	0.232	0.205	0.166
	664	0.406	0.407	0.353	0.236	0.209	0.17
	665	0.409	0.411	0.357	0.24	0.213	0.174
	666	0.411	0.414	0.36	0.242	0.216	0.178
	667	0.415	0.418	0.364	0.246	0.22	0.182
	668	0.42	0.421	0.369	0.249	0.223	0.185
	669	0.424	0.425	0.373	0.253	0.225	0.188
	670	0.428	0.429	0.376	0.256	0.228	0.19
	671	0.431	0.432	0.379	0.258	0.23	0.192
	672	0.434	0.435	0.381	0.26	0.232	0.194
	673	0.436	0.438	0.383	0.261	0.234	0.196
	674	0.439	0.441	0.387	0.264	0.237	0.198
	675	0.443	0.445	0.391	0.268	0.24	0.201
	676	0.447	0.448	0.395	0.271	0.242	0.204
	677	0.451	0.451	0.398	0.274	0.245	0.206
	678	0.454	0.455	0.402	0.278	0.248	0.209
	679	0.456	0.458	0.405	0.281	0.251	0.211
	680	0.459	0.461	0.408	0.284	0.254	0.214
	681	0.462	0.464	0.411	0.286	0.257	0.216
	682	0.465	0.467	0.415	0.29	0.259	0.219
	683	0.468	0.47	0.418	0.293	0.263	0.222
	684	0.471	0.473	0.421	0.297	0.266	0.225
	685	0.474	0.476	0.425	0.3	0.269	0.228
	686	0.477	0.479	0.428	0.303	0.272	0.23
	687	0.48	0.483	0.431	0.306	0.275	0.233
	688	0.483	0.485	0.434	0.31	0.278	0.236
	689	0.485	0.488	0.437	0.313	0.281	0.239
	690	0.488	0.491	0.441	0.317	0.285	0.242
	691	0.491	0.494	0.443	0.32	0.288	0.245
	692	0.494	0.497	0.447	0.323	0.292	0.249
	693	0.496	0.499	0.449	0.326	0.295	0.252
	694	0.499	0.501	0.452	0.33	0.298	0.255
	695	0.501	0.504	0.456	0.333	0.301	0.258
	696	0.504	0.506	0.458	0.337	0.304	0.261
	697	0.506	0.509	0.461	0.34	0.307	0.263
	698	0.509	0.511	0.464	0.343	0.311	0.267
	699	0.511	0.513	0.467	0.347	0.314	0.27
	700	0.513	0.516	0.47	0.35	0.318	0.273
	701	0.515	0.518	0.472	0.354	0.321	0.276
	702	0.517	0.52	0.475	0.357	0.324	0.279
	703	0.519	0.522	0.477	0.36	0.328	0.282
	704	0.521	0.524	0.48	0.364	0.331	0.285
	705	0.523	0.526	0.483	0.367	0.334	0.288
	706	0.525	0.528	0.485	0.371	0.338	0.292
	707	0.527	0.53	0.488	0.375	0.341	0.295
	708	0.528	0.532	0.49	0.378	0.345	0.299
	709	0.53	0.533	0.493	0.382	0.348	0.302
	710	0.531	0.535	0.494	0.385	0.352	0.306
	711	0.533	0.537	0.497	0.389	0.355	0.309
	712	0.534	0.538	0.499	0.393	0.359	0.313
	713	0.536	0.539	0.501	0.397	0.362	0.317
	714	0.537	0.541	0.503	0.401	0.366	0.32
	715	0.539	0.542	0.505	0.405	0.369	0.324
	716	0.54	0.543	0.506	0.409	0.372	0.328
	717	0.541	0.544	0.508	0.413	0.376	0.332
	718	0.542	0.545	0.51	0.417	0.379	0.336
	719	0.543	0.546	0.512	0.421	0.383	0.34
	720	0.544	0.547	0.513	0.425	0.386	0.345
	721	0.545	0.548	0.515	0.43	0.39	0.349
	722	0.546	0.549	0.517	0.434	0.394	0.353
	723	0.547	0.55	0.518	0.438	0.397	0.358
	724	0.548	0.55	0.52	0.442	0.401	0.362
	725	0.549	0.551	0.521	0.446	0.404	0.366
	726	0.549	0.551	0.522	0.45	0.408	0.37
	727	0.55	0.552	0.523	0.453	0.411	0.373
	728	0.55	0.552	0.524	0.457	0.414	0.377
	729	0.551	0.552	0.526	0.461	0.418	0.381
	730	0.55	0.552	0.527	0.464	0.422	0.385
	731	0.55	0.552	0.528	0.468	0.425	0.389
	732	0.55	0.552	0.529	0.471	0.429	0.393
	733	0.55	0.552	0.529	0.474	0.432	0.397
	734	0.549	0.552	0.53	0.478	0.436	0.4
	735	0.549	0.551	0.531	0.481	0.439	0.404
	736	0.548	0.55	0.531	0.484	0.442	0.407
	737	0.548	0.55	0.532	0.486	0.446	0.411
	738	0.547	0.549	0.532	0.49	0.45	0.414
	739	0.546	0.548	0.533	0.492	0.453	0.417
	740	0.545	0.547	0.533	0.495	0.456	0.421
	741	0.544	0.546	0.533	0.498	0.459	0.424
	742	0.543	0.545	0.534	0.501	0.463	0.427
	743	0.542	0.544	0.534	0.503	0.466	0.43
	744	0.541	0.543	0.534	0.506	0.469	0.433
	745	0.54	0.542	0.534	0.509	0.472	0.437
	746	0.539	0.54	0.533	0.511	0.475	0.44
	747	0.537	0.539	0.533	0.513	0.477	0.443
	748	0.536	0.537	0.533	0.515	0.48	0.445
	749	0.534	0.536	0.532	0.517	0.483	0.448
	750	0.532	0.534	0.532	0.52	0.485	0.451
	751	0.53	0.532	0.531	0.522	0.488	0.453
	752	0.528	0.53	0.53	0.523	0.491	0.456
	753	0.527	0.528	0.529	0.526	0.493	0.459
	754	0.525	0.526	0.529	0.527	0.495	0.462
	755	0.523	0.524	0.528	0.529	0.498	0.464
	756	0.52	0.522	0.527	0.531	0.5	0.467
	757	0.518	0.52	0.526	0.533	0.503	0.47
	758	0.515	0.517	0.525	0.535	0.505	0.472
	759	0.513	0.515	0.524	0.536	0.507	0.474
	760	0.51	0.512	0.522	0.538	0.51	0.477
	761	0.508	0.51	0.521	0.54	0.512	0.48
	762	0.505	0.507	0.52	0.542	0.514	0.483
	763	0.502	0.504	0.518	0.543	0.516	0.485
	764	0.499	0.502	0.517	0.545	0.518	0.487
	765	0.496	0.499	0.516	0.546	0.521	0.49
	766	0.493	0.497	0.514	0.548	0.523	0.493
	767	0.489	0.494	0.513	0.549	0.524	0.495
	768	0.486	0.49	0.51	0.55	0.526	0.497
	769	0.482	0.487	0.508	0.551	0.527	0.499
	770	0.479	0.484	0.506	0.552	0.529	0.5
	771	0.475	0.48	0.504	0.553	0.53	0.502
	772	0.472	0.477	0.502	0.554	0.532	0.503
	773	0.468	0.473	0.499	0.554	0.533	0.506
	774	0.464	0.47	0.497	0.555	0.535	0.507
	775	0.46	0.466	0.494	0.556	0.536	0.509
	776	0.457	0.462	0.492	0.557	0.538	0.511
	777	0.453	0.459	0.49	0.558	0.539	0.513
	778	0.45	0.455	0.488	0.559	0.541	0.514
	779	0.446	0.452	0.485	0.559	0.542	0.516
	780	0.443	0.448	0.483	0.56	0.543	0.517
	781	0.439	0.445	0.48	0.56	0.544	0.519
	782	0.435	0.441	0.478	0.56	0.545	0.52
	783	0.431	0.437	0.475	0.561	0.546	0.521
	784	0.428	0.434	0.473	0.561	0.547	0.522
	785	0.424	0.429	0.47	0.561	0.548	0.524
	786	0.42	0.425	0.467	0.561	0.548	0.525
	787	0.416	0.421	0.463	0.561	0.549	0.526
	788	0.412	0.417	0.461	0.561	0.549	0.527
	789	0.408	0.413	0.457	0.561	0.55	0.528
	790	0.404	0.409	0.455	0.561	0.55	0.529
	791	0.4	0.405	0.451	0.561	0.551	0.53
	792	0.396	0.401	0.449	0.561	0.551	0.53
	793	0.393	0.397	0.445	0.56	0.551	0.531
	794	0.389	0.393	0.442	0.56	0.552	0.532
	795	0.385	0.389	0.439	0.56	0.552	0.532
	796	0.381	0.385	0.436	0.559	0.552	0.533
	797	0.377	0.381	0.433	0.558	0.552	0.533
	798	0.373	0.377	0.429	0.557	0.551	0.533
	799	0.369	0.372	0.426	0.557	0.551	0.534
	800	0.365	0.368	0.422	0.556	0.551	0.534
	801	0.361	0.364	0.419	0.555	0.551	0.534
	802	0.357	0.36	0.415	0.554	0.551	0.534
	803	0.352	0.355	0.411	0.553	0.55	0.534
	804	0.349	0.351	0.408	0.552	0.55	0.534
	805	0.345	0.347	0.404	0.551	0.549	0.534
	806	0.34	0.342	0.401	0.55	0.548	0.534
	807	0.336	0.338	0.397	0.549	0.547	0.533
	808	0.332	0.334	0.393	0.547	0.547	0.533
	809	0.328	0.33	0.39	0.546	0.546	0.533
	810	0.324	0.325	0.386	0.544	0.545	0.532
	811	0.321	0.321	0.382	0.543	0.544	0.532
	812	0.316	0.316	0.378	0.541	0.543	0.531
	813	0.313	0.312	0.374	0.539	0.542	0.53
	814	0.309	0.308	0.37	0.538	0.54	0.529
	815	0.305	0.304	0.367	0.536	0.539	0.528
	816	0.301	0.299	0.363	0.534	0.538	0.527
	817	0.297	0.295	0.359	0.532	0.536	0.526
	818	0.293	0.291	0.355	0.53	0.535	0.525
	819	0.289	0.287	0.351	0.528	0.533	0.523
	820	0.285	0.282	0.347	0.526	0.531	0.522
	821	0.282	0.278	0.343	0.524	0.53	0.52
	822	0.278	0.274	0.339	0.522	0.528	0.518
	823	0.274	0.27	0.336	0.52	0.527	0.516
	824	0.27	0.265	0.331	0.517	0.525	0.514
	825	0.266	0.261	0.328	0.515	0.523	0.513
	826	0.262	0.257	0.324	0.513	0.522	0.511
	827	0.258	0.253	0.32	0.511	0.521	0.509
	828	0.254	0.249	0.316	0.509	0.519	0.507
	829	0.25	0.245	0.313	0.507	0.518	0.506
	830	0.247	0.241	0.31	0.506	0.518	0.505
	831	0.243	0.237	0.306	0.504	0.517	0.503
	832	0.239	0.233	0.303	0.503	0.516	0.502
	833	0.235	0.229	0.299	0.501	0.515	0.501
	834	0.232	0.225	0.296	0.5	0.514	0.5
	835	0.228	0.221	0.293	0.498	0.514	0.499
	836	0.225	0.218	0.29	0.497	0.513	0.497
	837	0.221	0.214	0.287	0.495	0.512	0.496
	838	0.218	0.211	0.284	0.493	0.511	0.495
	839	0.215	0.207	0.281	0.492	0.509	0.494
	840	0.211	0.204	0.278	0.49	0.508	0.493
	841	0.208	0.2	0.274	0.488	0.506	0.491
	842	0.205	0.197	0.271	0.486	0.505	0.49
	843	0.202	0.194	0.268	0.484	0.503	0.489
	844	0.199	0.191	0.265	0.482	0.501	0.487
	845	0.195	0.188	0.262	0.479	0.499	0.486
	846	0.192	0.185	0.259	0.477	0.497	0.484
	847	0.188	0.182	0.256	0.474	0.495	0.482
	848	0.186	0.179	0.253	0.472	0.493	0.481
	849	0.183	0.176	0.25	0.47	0.49	0.479
	850	0.18	0.173	0.247	0.468	0.488	0.478
	851	0.177	0.17	0.243	0.465	0.486	0.475
	852	0.174	0.167	0.24	0.462	0.483	0.473
	853	0.171	0.164	0.237	0.46	0.481	0.471
	854	0.167	0.16	0.234	0.457	0.479	0.468
	855	0.165	0.158	0.231	0.454	0.476	0.466
	856	0.162	0.155	0.227	0.452	0.474	0.464
	857	0.159	0.152	0.224	0.449	0.471	0.462
	858	0.156	0.149	0.221	0.446	0.469	0.46
	859	0.154	0.147	0.218	0.444	0.466	0.458
	860	0.151	0.144	0.215	0.441	0.464	0.455
	861	0.148	0.142	0.212	0.438	0.461	0.453
	862	0.146	0.139	0.21	0.436	0.458	0.451
	863	0.143	0.137	0.207	0.433	0.456	0.449
	864	0.141	0.135	0.204	0.431	0.453	0.446
	865	0.139	0.132	0.202	0.429	0.45	0.444
	866	0.137	0.13	0.199	0.426	0.448	0.442
	867	0.135	0.128	0.196	0.424	0.445	0.439
	868	0.133	0.126	0.194	0.421	0.443	0.437
	869	0.13	0.124	0.191	0.418	0.44	0.434
	870	0.128	0.122	0.188	0.415	0.437	0.431
	871	0.126	0.12	0.185	0.413	0.435	0.428
	872	0.124	0.118	0.183	0.41	0.432	0.426
	873	0.121	0.115	0.18	0.407	0.429	0.422
	874	0.119	0.114	0.177	0.404	0.426	0.42
	875	0.117	0.112	0.175	0.402	0.423	0.417
	876	0.115	0.11	0.172	0.399	0.421	0.414
	877	0.113	0.108	0.17	0.396	0.418	0.411
	878	0.111	0.107	0.168	0.394	0.415	0.409
	879	0.11	0.106	0.167	0.391	0.412	0.406
	880	0.108	0.105	0.165	0.388	0.409	0.403
	881	0.107	0.104	0.163	0.386	0.406	0.4
	882	0.106	0.102	0.161	0.383	0.404	0.397
	883	0.105	0.101	0.159	0.38	0.401	0.394
	884	0.104	0.1	0.158	0.378	0.398	0.392
	885	0.103	0.099	0.156	0.376	0.395	0.389
	886	0.102	0.099	0.154	0.373	0.393	0.386
	887	0.101	0.098	0.153	0.371	0.39	0.384
	888	0.1	0.097	0.151	0.369	0.388	0.381
	889	0.099	0.096	0.149	0.366	0.385	0.378
	890	0.098	0.095	0.147	0.363	0.382	0.375
	891	0.097	0.094	0.146	0.361	0.38	0.372
	892	0.096	0.093	0.144	0.358	0.377	0.368
	893	0.095	0.092	0.142	0.355	0.374	0.366
	894	0.095	0.091	0.14	0.353	0.371	0.363
	895	0.093	0.09	0.139	0.351	0.368	0.361
	896	0.093	0.089	0.137	0.349	0.365	0.358
	897	0.092	0.088	0.135	0.346	0.362	0.355
	898	0.091	0.088	0.134	0.344	0.36	0.353
	899	0.09	0.087	0.132	0.342	0.356	0.349
	900	0.089	0.086	0.13	0.339	0.354	0.347
	901	0.088	0.085	0.129	0.337	0.35	0.344
	902	0.088	0.083	0.127	0.334	0.347	0.341
	903	0.086	0.082	0.125	0.331	0.344	0.338
	904	0.085	0.081	0.123	0.328	0.341	0.335
	905	0.084	0.08	0.122	0.326	0.339	0.332
	906	0.083	0.079	0.12	0.323	0.336	0.329
	907	0.082	0.078	0.118	0.32	0.333	0.326
	908	0.082	0.077	0.116	0.317	0.33	0.323
	909	0.081	0.076	0.114	0.314	0.327	0.32
	910	0.081	0.076	0.112	0.311	0.324	0.317
	911	0.081	0.075	0.11	0.307	0.321	0.314
	912	0.08	0.074	0.108	0.304	0.318	0.311
	913	0.08	0.073	0.107	0.301	0.315	0.308
	914	0.08	0.072	0.105	0.298	0.312	0.306
	915	0.079	0.071	0.103	0.294	0.309	0.303
	916	0.079	0.07	0.101	0.292	0.306	0.3
	917	0.077	0.068	0.099	0.288	0.302	0.298
	918	0.076	0.067	0.098	0.285	0.3	0.295
	919	0.075	0.066	0.096	0.282	0.296	0.293
	920	0.074	0.065	0.095	0.28	0.294	0.291
	921	0.072	0.063	0.093	0.277	0.291	0.289
	922	0.07	0.062	0.092	0.274	0.288	0.287
	923	0.069	0.061	0.09	0.272	0.286	0.285
	924	0.067	0.059	0.088	0.269	0.284	0.283
	925	0.065	0.057	0.086	0.266	0.281	0.281
	926	0.063	0.056	0.085	0.264	0.279	0.28
	927	0.061	0.055	0.083	0.261	0.276	0.278
	928	0.059	0.053	0.081	0.259	0.274	0.277
	929	0.058	0.052	0.08	0.256	0.272	0.276
	930	0.056	0.051	0.078	0.255	0.27	0.275
	931	0.054	0.05	0.077	0.252	0.268	0.273
	932	0.052	0.049	0.076	0.251	0.266	0.272
	933	0.051	0.048	0.075	0.248	0.264	0.271
	934	0.049	0.047	0.073	0.246	0.262	0.27
	935	0.048	0.046	0.073	0.245	0.261	0.269
	936	0.046	0.045	0.072	0.243	0.259	0.269
	937	0.045	0.044	0.071	0.241	0.257	0.267
	938	0.043	0.043	0.07	0.24	0.256	0.267
	939	0.042	0.043	0.069	0.238	0.256	0.267
	940	0.041	0.043	0.069	0.237	0.255	0.266
	941	0.04	0.042	0.068	0.235	0.254	0.266
	942	0.04	0.042	0.068	0.234	0.253	0.266
	943	0.039	0.042	0.068	0.233	0.253	0.266
	944	0.039	0.042	0.069	0.232	0.253	0.267
	945	0.039	0.042	0.069	0.231	0.253	0.268
	946	0.038	0.042	0.069	0.231	0.253	0.269
	947	0.038	0.042	0.069	0.23	0.253	0.27
	948	0.037	0.042	0.07	0.23	0.253	0.272
	949	0.036	0.043	0.071	0.23	0.254	0.274
	950	0.036	0.043	0.072	0.231	0.255	0.278
	951	0.035	0.044	0.073	0.231	0.257	0.281
	952	0.034	0.044	0.074	0.232	0.259	0.284
	953	0.034	0.045	0.076	0.233	0.261	0.288
	954	0.032	0.045	0.077	0.234	0.263	0.292
	955	0.031	0.045	0.078	0.235	0.265	0.295
	956	0.031	0.046	0.079	0.236	0.266	0.299
	957	0.029	0.046	0.08	0.237	0.268	0.302
	958	0.028	0.046	0.081	0.237	0.269	0.304
	959	0.027	0.047	0.082	0.237	0.27	0.306
	960	0.026	0.047	0.083	0.237	0.27	0.307
	961	0.026	0.047	0.084	0.237	0.27	0.308
	962	0.025	0.048	0.084	0.236	0.27	0.308
	963	0.024	0.048	0.085	0.236	0.269	0.308
	964	0.024	0.049	0.085	0.235	0.269	0.307
	965	0.023	0.049	0.085	0.234	0.267	0.306
	966	0.022	0.05	0.086	0.233	0.266	0.305
	967	0.022	0.05	0.086	0.232	0.265	0.304
	968	0.022	0.051	0.086	0.231	0.264	0.302
	969	0.022	0.051	0.087	0.23	0.262	0.301
	970	0.022	0.052	0.087	0.229	0.261	0.299
	971	0.022	0.052	0.087	0.228	0.26	0.298
	972	0.021	0.053	0.088	0.227	0.259	0.296
	973	0.021	0.053	0.088	0.226	0.257	0.294
	974	0.021	0.054	0.088	0.224	0.256	0.292
	975	0.021	0.055	0.088	0.223	0.254	0.291
	976	0.021	0.055	0.089	0.222	0.253	0.288
	977	0.022	0.056	0.089	0.22	0.251	0.286
	978	0.022	0.057	0.09	0.219	0.249	0.284
	979	0.022	0.058	0.09	0.217	0.248	0.282
	980	0.023	0.058	0.09	0.216	0.246	0.28
	981	0.023	0.059	0.09	0.214	0.244	0.277
	982	0.024	0.06	0.091	0.213	0.241	0.275
	983	0.024	0.061	0.091	0.211	0.239	0.272
	984	0.025	0.061	0.091	0.209	0.237	0.269
	985	0.026	0.062	0.091	0.208	0.234	0.266
	986	0.026	0.063	0.092	0.206	0.232	0.263
	987	0.027	0.063	0.091	0.204	0.229	0.26
	988	0.027	0.064	0.091	0.202	0.227	0.257
	989	0.028	0.064	0.091	0.2	0.224	0.254
	990	0.029	0.065	0.091	0.198	0.221	0.251
	991	0.03	0.065	0.09	0.195	0.218	0.247
	992	0.03	0.065	0.089	0.193	0.215	0.244
	993	0.031	0.065	0.089	0.19	0.212	0.24
	994	0.032	0.064	0.088	0.188	0.209	0.237
	995	0.032	0.064	0.087	0.185	0.206	0.233
	996	0.033	0.064	0.086	0.183	0.203	0.23
	997	0.033	0.063	0.085	0.18	0.199	0.226
	998	0.033	0.063	0.083	0.178	0.196	0.223
	999	0.033	0.062	0.082	0.175	0.192	0.218
	1000	0.033	0.061	0.081	0.172	0.189	0.215
	1001	0.034	0.06	0.079	0.169	0.185	0.211
	1002	0.034	0.06	0.078	0.167	0.182	0.207
	1003	0.034	0.059	0.077	0.164	0.178	0.202
	1004	0.034	0.059	0.075	0.161	0.175	0.199
	1005	0.034	0.058	0.074	0.158	0.172	0.194
	1006	0.034	0.057	0.073	0.155	0.169	0.191
	1007	0.035	0.057	0.072	0.152	0.166	0.187
	1008	0.035	0.056	0.07	0.149	0.162	0.183
	1009	0.035	0.055	0.069	0.146	0.159	0.178
	1010	0.035	0.055	0.068	0.143	0.156	0.174
	1011	0.036	0.054	0.066	0.14	0.152	0.17
	1012	0.036	0.053	0.065	0.137	0.148	0.166
	1013	0.036	0.052	0.063	0.134	0.145	0.162
	1014	0.036	0.052	0.061	0.13	0.141	0.158
	1015	0.036	0.051	0.06	0.127	0.138	0.154
	1016	0.036	0.05	0.059	0.124	0.134	0.149
	1017	0.036	0.05	0.057	0.121	0.13	0.146
	1018	0.036	0.049	0.056	0.118	0.127	0.141
	1019	0.036	0.048	0.054	0.115	0.123	0.137
	1020	0.036	0.047	0.053	0.112	0.119	0.133
	1021	0.036	0.047	0.051	0.109	0.116	0.129
	1022	0.036	0.046	0.049	0.106	0.113	0.125
	1023	0.036	0.045	0.048	0.102	0.109	0.121
	1024	0.036	0.044	0.046	0.099	0.106	0.118
	1025	0.035	0.043	0.044	0.096	0.102	0.114
	1026	0.035	0.042	0.043	0.094	0.099	0.11
	1027	0.034	0.041	0.041	0.091	0.096	0.107
	1028	0.034	0.04	0.04	0.088	0.093	0.103
	1029	0.034	0.039	0.038	0.086	0.09	0.1
	1030	0.034	0.038	0.037	0.083	0.087	0.097
	1031	0.033	0.038	0.036	0.081	0.084	0.093
	1032	0.033	0.037	0.035	0.078	0.081	0.09
	1033	0.032	0.036	0.033	0.076	0.078	0.086
	1034	0.032	0.035	0.032	0.074	0.075	0.083
	1035	0.032	0.035	0.031	0.071	0.073	0.08
	1036	0.031	0.034	0.03	0.069	0.07	0.076
	1037	0.031	0.034	0.029	0.067	0.067	0.073
	1038	0.031	0.033	0.028	0.065	0.065	0.07
	1039	0.031	0.033	0.027	0.062	0.063	0.067
	1040	0.031	0.032	0.026	0.06	0.06	0.064
	1041	0.03	0.032	0.025	0.058	0.058	0.061
	1042	0.03	0.031	0.024	0.056	0.056	0.059
	1043	0.03	0.031	0.023	0.054	0.053	0.056
	1044	0.029	0.03	0.022	0.052	0.051	0.053
	1045	0.029	0.03	0.021	0.05	0.049	0.051
	1046	0.029	0.029	0.021	0.049	0.047	0.048
	1047	0.029	0.029	0.02	0.047	0.045	0.046
	1048	0.028	0.029	0.019	0.045	0.043	0.044
	1049	0.028	0.028	0.018	0.043	0.041	0.041
	1050	0.028	0.028	0.018	0.042	0.039	0.039
	1051	0.028	0.027	0.017	0.04	0.037	0.037
	1052	0.028	0.027	0.016	0.038	0.036	0.035
	1053	0.028	0.027	0.015	0.037	0.034	0.033
	1054	0.028	0.026	0.015	0.035	0.032	0.031
	1055	0.027	0.026	0.014	0.034	0.031	0.029
	1056	0.027	0.025	0.013	0.032	0.029	0.027
	1057	0.026	0.025	0.012	0.03	0.027	0.025
	1058	0.026	0.024	0.011	0.029	0.026	0.023
	1059	0.025	0.023	0.011	0.028	0.024	0.022
	1060	0.025	0.023	0.01	0.026	0.023	0.02
	1061	0.024	0.022	0.01	0.025	0.021	0.019
	1062	0.024	0.022	0.009	0.024	0.02	0.017
	1063	0.023	0.021	0.008	0.023	0.019	0.016
	1064	0.022	0.021	0.008	0.022	0.018	0.015
	1065	0.022	0.02	0.007	0.021	0.017	0.013
	1066	0.021	0.02	0.007	0.02	0.016	0.012
	1067	0.02	0.019	0.007	0.019	0.015	0.011
	1068	0.02	0.019	0.006	0.018	0.014	0.01
	1069	0.019	0.019	0.006	0.017	0.013	0.009
	1070	0.019	0.018	0.006	0.017	0.012	0.008
	1071	0.018	0.018	0.006	0.016	0.011	0.007
	1072	0.018	0.018	0.005	0.015	0.011	0.006
	1073	0.017	0.018	0.005	0.015	0.01	0.006
	1074	0.017	0.018	0.005	0.014	0.01	0.005
	1075	0.017	0.018	0.005	0.013	0.009	0.004
	1076	0.017	0.018	0.005	0.013	0.008	0.003
	1077	0.017	0.018	0.005	0.012	0.008	0.002
	1078	0.016	0.018	0.005	0.012	0.008	0.002
	1079	0.016	0.018	0.005	0.012	0.008	0.002
	1080	0.016	0.018	0.005	0.012	0.008	0.002
	1081	0.016	0.018	0.005	0.012	0.008	0.002
	1082	0.016	0.018	0.005	0.012	0.007	0.002
	1083	0.016	0.018	0.006	0.012	0.008	0.002
	1084	0.015	0.018	0.006	0.011	0.008	0.002
	1085	0.015	0.018	0.006	0.011	0.008	0.002
	1086	0.015	0.018	0.006	0.011	0.008	0.002
	1087	0.015	0.018	0.007	0.011	0.008	0.002
	1088	0.015	0.019	0.007	0.012	0.008	0.002
	1089	0.015	0.019	0.008	0.012	0.008	0.002
	1090	0.015	0.019	0.008	0.012	0.009	0.003
	1091	0.015	0.019	0.008	0.012	0.009	0.003
	1092	0.014	0.02	0.009	0.012	0.009	0.003
	1093	0.014	0.02	0.009	0.013	0.01	0.004
	1094	0.014	0.021	0.01	0.013	0.01	0.004
	1095	0.014	0.021	0.01	0.013	0.011	0.005
	1096	0.014	0.021	0.011	0.014	0.011	0.005
	1097	0.014	0.022	0.012	0.014	0.012	0.006
	1098	0.014	0.022	0.012	0.015	0.012	0.006
	1099	0.015	0.023	0.013	0.015	0.013	0.007
	1100	0.015	0.023	0.014	0.016	0.014	0.008

## Sheet: Fig. 2C
	Time-dependent variation in the normalized absorbance values of RuDA (800 nm) and ICG (779 nm) under 808 nm laser irradiation.
		Irradiation Time (min)	RuDA	ICG
		0	1	1
		5	0.99	0.9
		10	0.99	0.783
		15	0.98	0.622
		20	0.97	0.492
		25	0.97	0.38

## Sheet: Fig. 2D
	Photodegradation of ABDA indicative of 1O2 generation induced by RuDA in DMF/H2O mixtures with different water fractions under irradiation.
		Irradiation Time (min)	0	0.2	0.4	0.6	0.8	0.95
		0	1	1	1	1	1	1
		2	0.9922	0.99884	0.96125	0.9326	0.87124	0.59
		4	0.988	0.99395	0.93466	0.85812	0.72724	0.21
		6	0.98687	0.98771	0.89549	0.77968	0.58232	0.04028
		8	0.98279	0.9718	0.83431	0.70281	0.45676	0.01611

## Sheet: Fig. 4B
		Data of UV/Vis absorption spectra of RuEt in mixtures of DMF and water at various ratios.
	Wavelength (nm)	DMF/H2O 100/0	DMF/H2O 80/20	DMF/H2O 60/40	DMF/H2O 40/60	DMF/H2O 20/80	DMF/H2O 5/95
	400	1.515	1.479	1.44	1.19	0.935	0.863
	401	1.489	1.453	1.414	1.169	0.921	0.85
	402	1.465	1.429	1.387	1.148	0.907	0.839
	403	1.442	1.404	1.362	1.128	0.895	0.828
	404	1.421	1.381	1.335	1.109	0.883	0.819
	405	1.399	1.357	1.311	1.092	0.872	0.809
	406	1.378	1.335	1.286	1.074	0.86	0.8
	407	1.358	1.313	1.263	1.057	0.85	0.792
	408	1.338	1.291	1.239	1.038	0.839	0.784
	409	1.319	1.27	1.217	1.022	0.83	0.777
	410	1.305	1.253	1.198	1.01	0.821	0.77
	411	1.286	1.232	1.177	0.993	0.812	0.763
	412	1.269	1.213	1.156	0.977	0.804	0.756
	413	1.252	1.195	1.137	0.962	0.796	0.75
	414	1.235	1.177	1.117	0.948	0.787	0.743
	415	1.218	1.159	1.099	0.932	0.778	0.736
	416	1.202	1.141	1.081	0.918	0.769	0.729
	417	1.187	1.125	1.064	0.905	0.76	0.722
	418	1.171	1.107	1.046	0.892	0.751	0.715
	419	1.156	1.091	1.029	0.879	0.742	0.708
	420	1.141	1.076	1.013	0.866	0.734	0.701
	421	1.121	1.052	0.997	0.852	0.726	0.693
	422	1.107	1.037	0.982	0.839	0.717	0.685
	423	1.092	1.023	0.968	0.828	0.708	0.678
	424	1.079	1.009	0.953	0.816	0.7	0.671
	425	1.065	0.994	0.939	0.805	0.691	0.664
	426	1.05	0.98	0.925	0.794	0.682	0.657
	427	1.037	0.966	0.91	0.783	0.673	0.649
	428	1.022	0.953	0.895	0.772	0.665	0.641
	429	1.009	0.939	0.882	0.761	0.656	0.634
	430	0.995	0.925	0.868	0.749	0.648	0.626
	431	0.98	0.911	0.855	0.738	0.639	0.619
	432	0.967	0.898	0.842	0.728	0.631	0.611
	433	0.953	0.884	0.829	0.718	0.622	0.604
	434	0.94	0.872	0.816	0.708	0.614	0.597
	435	0.926	0.859	0.803	0.698	0.606	0.59
	436	0.913	0.846	0.791	0.688	0.598	0.583
	437	0.899	0.833	0.777	0.678	0.589	0.575
	438	0.886	0.82	0.765	0.668	0.582	0.568
	439	0.872	0.806	0.753	0.657	0.573	0.561
	440	0.858	0.793	0.741	0.648	0.565	0.554
	441	0.844	0.781	0.729	0.638	0.557	0.547
	442	0.831	0.768	0.717	0.629	0.55	0.54
	443	0.817	0.755	0.704	0.619	0.541	0.533
	444	0.804	0.743	0.693	0.61	0.534	0.527
	445	0.791	0.731	0.681	0.601	0.527	0.52
	446	0.778	0.718	0.669	0.591	0.519	0.513
	447	0.764	0.706	0.657	0.582	0.512	0.507
	448	0.751	0.694	0.645	0.572	0.505	0.501
	449	0.737	0.681	0.634	0.563	0.498	0.494
	450	0.723	0.669	0.622	0.555	0.49	0.488
	451	0.709	0.656	0.61	0.545	0.483	0.481
	452	0.696	0.644	0.599	0.536	0.475	0.475
	453	0.683	0.632	0.588	0.528	0.468	0.469
	454	0.671	0.621	0.577	0.519	0.462	0.463
	455	0.658	0.609	0.566	0.511	0.455	0.457
	456	0.646	0.598	0.555	0.503	0.448	0.452
	457	0.633	0.586	0.544	0.494	0.442	0.446
	458	0.62	0.575	0.533	0.485	0.436	0.44
	459	0.608	0.563	0.523	0.478	0.429	0.435
	460	0.595	0.552	0.512	0.469	0.422	0.429
	461	0.583	0.54	0.502	0.461	0.415	0.423
	462	0.571	0.53	0.492	0.453	0.409	0.418
	463	0.559	0.519	0.482	0.445	0.403	0.413
	464	0.548	0.508	0.472	0.437	0.397	0.408
	465	0.537	0.498	0.462	0.429	0.391	0.403
	466	0.525	0.488	0.452	0.422	0.386	0.399
	467	0.514	0.478	0.443	0.415	0.38	0.394
	468	0.504	0.469	0.434	0.407	0.375	0.389
	469	0.493	0.46	0.425	0.399	0.37	0.385
	470	0.484	0.451	0.418	0.393	0.366	0.381
	471	0.474	0.442	0.41	0.386	0.361	0.377
	472	0.465	0.434	0.403	0.38	0.357	0.373
	473	0.456	0.425	0.395	0.373	0.352	0.369
	474	0.447	0.417	0.387	0.367	0.348	0.366
	475	0.438	0.409	0.38	0.36	0.343	0.361
	476	0.429	0.401	0.372	0.354	0.339	0.357
	477	0.42	0.393	0.365	0.347	0.334	0.353
	478	0.411	0.385	0.357	0.341	0.329	0.348
	479	0.402	0.376	0.349	0.334	0.323	0.343
	480	0.394	0.368	0.342	0.328	0.318	0.339
	481	0.385	0.36	0.335	0.322	0.313	0.335
	482	0.377	0.353	0.327	0.316	0.309	0.33
	483	0.37	0.346	0.32	0.31	0.304	0.326
	484	0.362	0.339	0.314	0.305	0.3	0.322
	485	0.355	0.333	0.308	0.299	0.296	0.318
	486	0.348	0.326	0.303	0.295	0.292	0.315
	487	0.342	0.32	0.297	0.29	0.288	0.312
	488	0.336	0.314	0.292	0.285	0.284	0.309
	489	0.33	0.309	0.287	0.281	0.281	0.306
	490	0.325	0.303	0.281	0.276	0.277	0.303
	491	0.319	0.298	0.276	0.272	0.274	0.3
	492	0.314	0.293	0.272	0.267	0.271	0.297
	493	0.308	0.288	0.267	0.263	0.267	0.295
	494	0.303	0.283	0.262	0.258	0.264	0.292
	495	0.298	0.278	0.258	0.255	0.261	0.289
	496	0.293	0.274	0.254	0.25	0.257	0.286
	497	0.289	0.269	0.249	0.246	0.254	0.283
	498	0.284	0.265	0.245	0.242	0.251	0.281
	499	0.28	0.261	0.241	0.238	0.248	0.278
	500	0.276	0.257	0.237	0.234	0.245	0.275
	501	0.272	0.253	0.233	0.231	0.241	0.272
	502	0.268	0.249	0.229	0.227	0.238	0.269
	503	0.265	0.245	0.225	0.223	0.235	0.267
	504	0.262	0.242	0.222	0.219	0.232	0.264
	505	0.259	0.239	0.219	0.216	0.23	0.262
	506	0.256	0.236	0.216	0.212	0.227	0.259
	507	0.253	0.233	0.212	0.209	0.223	0.256
	508	0.25	0.23	0.209	0.206	0.221	0.254
	509	0.247	0.227	0.207	0.202	0.218	0.251
	510	0.244	0.224	0.204	0.199	0.215	0.248
	511	0.242	0.221	0.201	0.196	0.212	0.246
	512	0.24	0.219	0.199	0.193	0.209	0.243
	513	0.237	0.216	0.196	0.19	0.206	0.24
	514	0.235	0.214	0.193	0.187	0.203	0.238
	515	0.233	0.212	0.191	0.185	0.201	0.235
	516	0.231	0.21	0.189	0.182	0.198	0.233
	517	0.23	0.208	0.187	0.179	0.195	0.23
	518	0.228	0.206	0.186	0.177	0.192	0.228
	519	0.226	0.204	0.184	0.174	0.19	0.226
	520	0.225	0.203	0.181	0.172	0.187	0.223
	521	0.223	0.201	0.18	0.169	0.185	0.221
	522	0.222	0.2	0.178	0.167	0.183	0.218
	523	0.221	0.199	0.177	0.165	0.181	0.216
	524	0.22	0.197	0.175	0.163	0.178	0.214
	525	0.219	0.196	0.174	0.161	0.176	0.212
	526	0.218	0.195	0.173	0.159	0.174	0.21
	527	0.217	0.194	0.171	0.157	0.172	0.207
	528	0.216	0.192	0.17	0.155	0.169	0.205
	529	0.215	0.191	0.169	0.153	0.167	0.203
	530	0.214	0.19	0.168	0.152	0.165	0.201
	531	0.221	0.197	0.175	0.157	0.171	0.207
	532	0.219	0.195	0.173	0.155	0.168	0.204
	533	0.218	0.194	0.172	0.152	0.165	0.201
	534	0.217	0.192	0.17	0.15	0.162	0.198
	535	0.215	0.19	0.168	0.148	0.16	0.196
	536	0.214	0.189	0.166	0.145	0.157	0.193
	537	0.213	0.188	0.165	0.144	0.155	0.19
	538	0.212	0.187	0.164	0.142	0.153	0.188
	539	0.212	0.186	0.163	0.141	0.151	0.186
	540	0.211	0.185	0.162	0.139	0.149	0.184
	541	0.211	0.185	0.161	0.138	0.147	0.182
	542	0.21	0.184	0.161	0.137	0.145	0.18
	543	0.21	0.184	0.16	0.136	0.144	0.178
	544	0.209	0.183	0.159	0.135	0.142	0.177
	545	0.209	0.182	0.159	0.134	0.14	0.175
	546	0.209	0.182	0.158	0.133	0.139	0.173
	547	0.209	0.182	0.158	0.132	0.138	0.172
	548	0.209	0.181	0.157	0.131	0.136	0.17
	549	0.209	0.181	0.157	0.13	0.135	0.169
	550	0.209	0.181	0.157	0.129	0.134	0.168
	551	0.209	0.181	0.157	0.129	0.133	0.166
	552	0.209	0.181	0.156	0.128	0.132	0.165
	553	0.209	0.181	0.156	0.128	0.131	0.164
	554	0.209	0.181	0.156	0.127	0.129	0.163
	555	0.209	0.181	0.156	0.127	0.128	0.162
	556	0.209	0.181	0.157	0.126	0.127	0.161
	557	0.21	0.181	0.157	0.126	0.127	0.16
	558	0.21	0.181	0.156	0.125	0.126	0.158
	559	0.21	0.181	0.156	0.125	0.125	0.158
	560	0.211	0.181	0.157	0.125	0.124	0.156
	561	0.211	0.182	0.157	0.124	0.123	0.155
	562	0.212	0.182	0.157	0.124	0.122	0.155
	563	0.212	0.182	0.157	0.123	0.122	0.153
	564	0.213	0.182	0.157	0.123	0.121	0.153
	565	0.213	0.182	0.157	0.123	0.12	0.152
	566	0.214	0.183	0.157	0.123	0.119	0.151
	567	0.214	0.183	0.158	0.122	0.119	0.15
	568	0.214	0.183	0.158	0.122	0.119	0.149
	569	0.215	0.184	0.158	0.122	0.118	0.149
	570	0.216	0.184	0.159	0.122	0.118	0.148
	571	0.216	0.184	0.159	0.122	0.117	0.147
	572	0.217	0.185	0.159	0.122	0.116	0.147
	573	0.218	0.185	0.159	0.122	0.116	0.146
	574	0.218	0.185	0.16	0.122	0.115	0.145
	575	0.218	0.186	0.16	0.122	0.115	0.144
	576	0.219	0.187	0.16	0.122	0.115	0.144
	577	0.22	0.187	0.162	0.122	0.115	0.143
	578	0.221	0.188	0.162	0.123	0.114	0.143
	579	0.222	0.188	0.163	0.123	0.114	0.143
	580	0.223	0.189	0.163	0.123	0.113	0.142
	581	0.224	0.19	0.164	0.124	0.113	0.142
	582	0.224	0.191	0.164	0.124	0.113	0.141
	583	0.225	0.192	0.165	0.125	0.113	0.141
	584	0.226	0.192	0.166	0.125	0.113	0.141
	585	0.227	0.193	0.167	0.125	0.113	0.141
	586	0.229	0.194	0.168	0.126	0.113	0.141
	587	0.23	0.195	0.169	0.127	0.113	0.141
	588	0.231	0.196	0.171	0.128	0.114	0.141
	589	0.232	0.197	0.172	0.129	0.114	0.142
	590	0.233	0.198	0.173	0.13	0.114	0.142
	591	0.235	0.2	0.174	0.131	0.115	0.142
	592	0.236	0.2	0.175	0.131	0.115	0.142
	593	0.237	0.201	0.176	0.132	0.115	0.142
	594	0.238	0.203	0.177	0.132	0.115	0.142
	595	0.239	0.203	0.178	0.133	0.115	0.142
	596	0.24	0.204	0.179	0.134	0.116	0.142
	597	0.241	0.205	0.18	0.135	0.116	0.142
	598	0.242	0.206	0.181	0.135	0.116	0.142
	599	0.243	0.207	0.182	0.135	0.116	0.142
	600	0.244	0.208	0.183	0.136	0.116	0.142
	601	0.245	0.209	0.184	0.137	0.117	0.142
	602	0.247	0.21	0.185	0.138	0.117	0.142
	603	0.248	0.211	0.186	0.138	0.117	0.142
	604	0.249	0.212	0.187	0.139	0.117	0.142
	605	0.25	0.213	0.188	0.14	0.117	0.142
	606	0.251	0.214	0.189	0.141	0.118	0.142
	607	0.252	0.216	0.19	0.142	0.118	0.142
	608	0.254	0.217	0.191	0.142	0.118	0.142
	609	0.255	0.218	0.192	0.143	0.118	0.142
	610	0.256	0.219	0.193	0.144	0.118	0.142
	611	0.257	0.22	0.194	0.145	0.119	0.143
	612	0.259	0.221	0.195	0.145	0.119	0.143
	613	0.26	0.222	0.197	0.146	0.119	0.143
	614	0.261	0.224	0.198	0.148	0.12	0.143
	615	0.262	0.225	0.199	0.148	0.12	0.143
	616	0.264	0.226	0.2	0.149	0.121	0.144
	617	0.265	0.227	0.201	0.15	0.121	0.144
	618	0.266	0.228	0.203	0.151	0.122	0.144
	619	0.268	0.23	0.204	0.152	0.122	0.144
	620	0.269	0.231	0.205	0.153	0.122	0.144
	621	0.27	0.232	0.207	0.154	0.123	0.145
	622	0.272	0.233	0.208	0.155	0.123	0.145
	623	0.273	0.234	0.209	0.156	0.124	0.145
	624	0.274	0.236	0.21	0.157	0.124	0.146
	625	0.276	0.237	0.211	0.158	0.125	0.146
	626	0.277	0.238	0.213	0.159	0.125	0.146
	627	0.279	0.24	0.214	0.16	0.126	0.147
	628	0.28	0.241	0.215	0.162	0.126	0.147
	629	0.281	0.242	0.216	0.162	0.127	0.147
	630	0.283	0.244	0.218	0.163	0.127	0.148
	631	0.284	0.245	0.219	0.165	0.128	0.148
	632	0.286	0.247	0.221	0.166	0.128	0.149
	633	0.288	0.248	0.222	0.167	0.129	0.149
	634	0.289	0.25	0.224	0.168	0.13	0.15
	635	0.291	0.251	0.225	0.169	0.13	0.15
	636	0.292	0.253	0.227	0.171	0.131	0.15
	637	0.294	0.254	0.228	0.172	0.132	0.151
	638	0.296	0.256	0.23	0.173	0.132	0.151
	639	0.297	0.257	0.231	0.174	0.133	0.152
	640	0.299	0.259	0.233	0.175	0.134	0.152
	641	0.301	0.26	0.234	0.177	0.134	0.153
	642	0.303	0.262	0.236	0.178	0.135	0.153
	643	0.305	0.263	0.238	0.18	0.136	0.154
	644	0.307	0.265	0.24	0.181	0.137	0.154
	645	0.308	0.267	0.241	0.182	0.137	0.155
	646	0.31	0.269	0.243	0.184	0.138	0.156
	647	0.312	0.27	0.244	0.185	0.139	0.156
	648	0.314	0.272	0.246	0.186	0.14	0.157
	649	0.316	0.274	0.248	0.188	0.14	0.157
	650	0.318	0.276	0.249	0.189	0.141	0.158
	651	0.32	0.277	0.251	0.191	0.142	0.159
	652	0.322	0.279	0.253	0.192	0.143	0.159
	653	0.324	0.281	0.255	0.194	0.144	0.16
	654	0.325	0.282	0.256	0.195	0.144	0.16
	655	0.326	0.283	0.256	0.195	0.143	0.158
	656	0.327	0.283	0.256	0.195	0.142	0.157
	657	0.329	0.285	0.258	0.197	0.142	0.157
	658	0.331	0.288	0.26	0.198	0.143	0.158
	659	0.333	0.289	0.262	0.201	0.144	0.159
	660	0.336	0.292	0.264	0.202	0.144	0.16
	661	0.338	0.293	0.266	0.204	0.145	0.161
	662	0.341	0.296	0.268	0.206	0.147	0.162
	663	0.345	0.3	0.272	0.208	0.151	0.165
	664	0.349	0.304	0.277	0.212	0.154	0.168
	665	0.353	0.309	0.281	0.215	0.158	0.172
	666	0.357	0.312	0.284	0.218	0.16	0.174
	667	0.361	0.317	0.288	0.221	0.164	0.177
	668	0.364	0.319	0.291	0.223	0.165	0.179
	669	0.366	0.321	0.294	0.225	0.166	0.18
	670	0.368	0.323	0.296	0.227	0.167	0.181
	671	0.37	0.324	0.297	0.228	0.167	0.181
	672	0.372	0.325	0.297	0.228	0.167	0.18
	673	0.374	0.327	0.298	0.228	0.167	0.18
	674	0.377	0.33	0.301	0.23	0.168	0.18
	675	0.38	0.332	0.303	0.232	0.169	0.181
	676	0.383	0.334	0.306	0.233	0.17	0.182
	677	0.385	0.337	0.308	0.235	0.171	0.183
	678	0.388	0.339	0.31	0.237	0.172	0.183
	679	0.39	0.341	0.312	0.238	0.172	0.184
	680	0.393	0.344	0.314	0.24	0.173	0.185
	681	0.396	0.346	0.316	0.242	0.174	0.185
	682	0.399	0.349	0.319	0.244	0.176	0.186
	683	0.402	0.352	0.321	0.245	0.177	0.187
	684	0.405	0.355	0.324	0.248	0.178	0.188
	685	0.408	0.357	0.327	0.25	0.18	0.189
	686	0.411	0.36	0.329	0.252	0.181	0.19
	687	0.414	0.363	0.332	0.254	0.182	0.191
	688	0.417	0.365	0.334	0.256	0.183	0.192
	689	0.42	0.368	0.337	0.258	0.185	0.193
	690	0.424	0.371	0.34	0.26	0.186	0.194
	691	0.427	0.374	0.342	0.262	0.187	0.195
	692	0.431	0.378	0.345	0.265	0.189	0.196
	693	0.434	0.381	0.348	0.267	0.19	0.198
	694	0.438	0.384	0.351	0.269	0.191	0.198
	695	0.441	0.387	0.354	0.271	0.192	0.2
	696	0.444	0.39	0.357	0.273	0.194	0.201
	697	0.448	0.393	0.36	0.275	0.195	0.202
	698	0.451	0.397	0.363	0.278	0.196	0.203
	699	0.455	0.4	0.366	0.28	0.198	0.205
	700	0.458	0.403	0.369	0.282	0.199	0.206
	701	0.462	0.407	0.372	0.285	0.201	0.207
	702	0.465	0.41	0.375	0.287	0.202	0.208
	703	0.469	0.413	0.378	0.289	0.204	0.209
	704	0.472	0.417	0.381	0.292	0.206	0.211
	705	0.476	0.42	0.384	0.295	0.207	0.212
	706	0.48	0.424	0.387	0.297	0.208	0.214
	707	0.484	0.427	0.39	0.3	0.21	0.215
	708	0.488	0.431	0.394	0.302	0.212	0.217
	709	0.492	0.434	0.397	0.305	0.213	0.218
	710	0.496	0.438	0.4	0.308	0.214	0.219
	711	0.499	0.442	0.403	0.311	0.216	0.221
	712	0.503	0.445	0.406	0.313	0.217	0.222
	713	0.507	0.449	0.409	0.317	0.219	0.224
	714	0.511	0.453	0.412	0.32	0.221	0.226
	715	0.515	0.457	0.416	0.323	0.222	0.227
	716	0.519	0.461	0.419	0.326	0.223	0.229
	717	0.523	0.465	0.422	0.329	0.224	0.231
	718	0.528	0.47	0.425	0.333	0.226	0.233
	719	0.532	0.474	0.429	0.337	0.227	0.235
	720	0.536	0.478	0.432	0.34	0.228	0.236
	721	0.541	0.482	0.435	0.344	0.23	0.238
	722	0.545	0.487	0.439	0.348	0.232	0.24
	723	0.55	0.491	0.442	0.351	0.233	0.242
	724	0.554	0.496	0.446	0.355	0.235	0.244
	725	0.558	0.499	0.449	0.358	0.236	0.245
	726	0.562	0.503	0.451	0.361	0.237	0.247
	727	0.566	0.506	0.454	0.364	0.238	0.248
	728	0.57	0.51	0.458	0.367	0.24	0.25
	729	0.574	0.514	0.461	0.37	0.242	0.252
	730	0.578	0.519	0.465	0.373	0.243	0.254
	731	0.581	0.522	0.468	0.376	0.245	0.256
	732	0.585	0.526	0.471	0.379	0.247	0.258
	733	0.589	0.529	0.475	0.382	0.249	0.26
	734	0.593	0.533	0.479	0.385	0.251	0.261
	735	0.597	0.537	0.482	0.388	0.253	0.263
	736	0.6	0.54	0.485	0.391	0.255	0.265
	737	0.604	0.544	0.489	0.394	0.257	0.267
	738	0.608	0.548	0.492	0.397	0.259	0.269
	739	0.611	0.551	0.496	0.399	0.261	0.27
	740	0.615	0.555	0.499	0.402	0.263	0.272
	741	0.619	0.559	0.503	0.405	0.265	0.274
	742	0.622	0.563	0.506	0.408	0.267	0.276
	743	0.626	0.566	0.51	0.41	0.269	0.278
	744	0.63	0.57	0.513	0.413	0.271	0.28
	745	0.633	0.573	0.516	0.415	0.273	0.281
	746	0.637	0.577	0.52	0.418	0.275	0.283
	747	0.64	0.58	0.523	0.421	0.277	0.284
	748	0.644	0.584	0.526	0.423	0.279	0.286
	749	0.646	0.586	0.529	0.425	0.281	0.287
	750	0.65	0.59	0.532	0.428	0.283	0.288
	751	0.653	0.593	0.535	0.43	0.284	0.29
	752	0.656	0.596	0.538	0.433	0.286	0.291
	753	0.659	0.599	0.541	0.435	0.288	0.293
	754	0.662	0.603	0.544	0.438	0.29	0.294
	755	0.666	0.606	0.547	0.44	0.292	0.296
	756	0.669	0.609	0.55	0.443	0.294	0.298
	757	0.672	0.612	0.553	0.445	0.296	0.299
	758	0.675	0.615	0.556	0.448	0.298	0.301
	759	0.677	0.618	0.559	0.45	0.3	0.303
	760	0.68	0.621	0.561	0.452	0.301	0.304
	761	0.684	0.625	0.565	0.455	0.304	0.306
	762	0.687	0.628	0.568	0.458	0.306	0.308
	763	0.689	0.63	0.57	0.46	0.308	0.31
	764	0.692	0.634	0.573	0.463	0.31	0.312
	765	0.695	0.637	0.576	0.465	0.313	0.314
	766	0.698	0.64	0.579	0.468	0.315	0.316
	767	0.7	0.642	0.582	0.471	0.317	0.318
	768	0.703	0.645	0.584	0.473	0.318	0.319
	769	0.704	0.647	0.586	0.475	0.32	0.32
	770	0.707	0.649	0.588	0.477	0.321	0.321
	771	0.709	0.651	0.591	0.478	0.323	0.323
	772	0.711	0.654	0.593	0.481	0.325	0.325
	773	0.714	0.657	0.596	0.483	0.326	0.326
	774	0.716	0.659	0.598	0.485	0.328	0.328
	775	0.719	0.662	0.6	0.488	0.33	0.33
	776	0.721	0.664	0.603	0.49	0.332	0.331
	777	0.723	0.667	0.606	0.492	0.334	0.333
	778	0.725	0.669	0.608	0.495	0.336	0.335
	779	0.727	0.672	0.61	0.497	0.338	0.337
	780	0.729	0.674	0.612	0.499	0.34	0.338
	781	0.731	0.676	0.615	0.501	0.342	0.34
	782	0.733	0.679	0.617	0.503	0.344	0.342
	783	0.735	0.681	0.619	0.505	0.346	0.343
	784	0.737	0.683	0.621	0.508	0.348	0.345
	785	0.738	0.685	0.623	0.51	0.35	0.347
	786	0.74	0.687	0.625	0.512	0.352	0.349
	787	0.742	0.69	0.627	0.514	0.354	0.35
	788	0.743	0.691	0.629	0.515	0.356	0.352
	789	0.745	0.694	0.631	0.518	0.358	0.354
	790	0.747	0.695	0.633	0.519	0.359	0.355
	791	0.748	0.697	0.635	0.522	0.361	0.357
	792	0.75	0.699	0.637	0.523	0.363	0.359
	793	0.751	0.701	0.638	0.525	0.365	0.361
	794	0.752	0.702	0.64	0.527	0.367	0.362
	795	0.754	0.704	0.641	0.528	0.368	0.364
	796	0.755	0.705	0.643	0.531	0.37	0.366
	797	0.756	0.707	0.644	0.532	0.372	0.367
	798	0.757	0.708	0.646	0.534	0.373	0.369
	799	0.758	0.71	0.647	0.535	0.375	0.37
	800	0.759	0.711	0.649	0.537	0.377	0.372
	801	0.76	0.712	0.65	0.538	0.379	0.374
	802	0.76	0.713	0.651	0.54	0.38	0.375
	803	0.761	0.714	0.652	0.542	0.382	0.377
	804	0.762	0.715	0.653	0.543	0.383	0.378
	805	0.762	0.716	0.654	0.545	0.385	0.38
	806	0.762	0.717	0.655	0.545	0.386	0.381
	807	0.763	0.718	0.656	0.547	0.388	0.382
	808	0.763	0.718	0.657	0.548	0.389	0.384
	809	0.763	0.719	0.657	0.549	0.39	0.385
	810	0.763	0.719	0.658	0.55	0.392	0.386
	811	0.763	0.72	0.658	0.551	0.393	0.387
	812	0.763	0.72	0.659	0.552	0.394	0.388
	813	0.763	0.72	0.659	0.553	0.395	0.389
	814	0.762	0.721	0.66	0.554	0.397	0.391
	815	0.762	0.721	0.66	0.555	0.398	0.391
	816	0.761	0.721	0.66	0.555	0.399	0.392
	817	0.761	0.721	0.66	0.556	0.399	0.393
	818	0.76	0.721	0.66	0.557	0.4	0.394
	819	0.759	0.72	0.66	0.557	0.401	0.395
	820	0.758	0.72	0.66	0.558	0.402	0.396
	821	0.757	0.719	0.66	0.558	0.403	0.397
	822	0.756	0.718	0.659	0.559	0.404	0.397
	823	0.755	0.718	0.659	0.559	0.405	0.398
	824	0.753	0.717	0.659	0.56	0.406	0.399
	825	0.752	0.716	0.658	0.561	0.407	0.4
	826	0.751	0.716	0.658	0.562	0.408	0.401
	827	0.75	0.715	0.658	0.563	0.41	0.403
	828	0.749	0.715	0.659	0.564	0.412	0.404
	829	0.748	0.715	0.659	0.565	0.414	0.407
	830	0.747	0.715	0.66	0.567	0.416	0.409
	831	0.747	0.716	0.661	0.569	0.419	0.412
	832	0.746	0.716	0.663	0.571	0.422	0.414
	833	0.746	0.717	0.664	0.572	0.424	0.417
	834	0.745	0.717	0.665	0.574	0.427	0.42
	835	0.745	0.718	0.666	0.576	0.43	0.423
	836	0.745	0.718	0.667	0.578	0.433	0.426
	837	0.745	0.719	0.668	0.579	0.435	0.429
	838	0.744	0.719	0.669	0.581	0.438	0.431
	839	0.744	0.719	0.67	0.582	0.441	0.434
	840	0.743	0.719	0.671	0.584	0.443	0.436
	841	0.742	0.719	0.671	0.585	0.445	0.439
	842	0.741	0.719	0.671	0.586	0.447	0.441
	843	0.74	0.719	0.672	0.587	0.449	0.443
	844	0.739	0.719	0.672	0.588	0.451	0.445
	845	0.737	0.718	0.672	0.588	0.453	0.447
	846	0.736	0.718	0.672	0.589	0.454	0.449
	847	0.734	0.717	0.671	0.589	0.455	0.45
	848	0.732	0.716	0.671	0.59	0.457	0.452
	849	0.73	0.715	0.67	0.59	0.458	0.454
	850	0.728	0.714	0.67	0.591	0.46	0.456
	851	0.726	0.712	0.668	0.59	0.46	0.456
	852	0.724	0.711	0.667	0.59	0.461	0.457
	853	0.722	0.709	0.666	0.59	0.462	0.459
	854	0.719	0.708	0.665	0.59	0.463	0.459
	855	0.717	0.706	0.664	0.589	0.464	0.46
	856	0.715	0.705	0.663	0.589	0.464	0.462
	857	0.713	0.703	0.662	0.589	0.465	0.463
	858	0.71	0.701	0.661	0.589	0.466	0.464
	859	0.708	0.7	0.66	0.589	0.467	0.465
	860	0.706	0.698	0.658	0.589	0.468	0.466
	861	0.703	0.696	0.657	0.589	0.468	0.467
	862	0.701	0.695	0.657	0.589	0.469	0.468
	863	0.699	0.693	0.655	0.588	0.47	0.47
	864	0.696	0.691	0.654	0.588	0.471	0.471
	865	0.694	0.69	0.653	0.588	0.471	0.472
	866	0.691	0.688	0.651	0.588	0.472	0.472
	867	0.688	0.686	0.65	0.588	0.473	0.473
	868	0.686	0.684	0.648	0.587	0.474	0.474
	869	0.683	0.682	0.647	0.586	0.474	0.475
	870	0.681	0.68	0.645	0.585	0.474	0.476
	871	0.678	0.677	0.643	0.585	0.475	0.476
	872	0.675	0.675	0.641	0.584	0.475	0.477
	873	0.672	0.672	0.638	0.583	0.475	0.477
	874	0.669	0.67	0.637	0.582	0.475	0.478
	875	0.666	0.667	0.635	0.582	0.475	0.478
	876	0.663	0.665	0.633	0.581	0.476	0.479
	877	0.66	0.663	0.631	0.58	0.476	0.479
	878	0.657	0.66	0.629	0.579	0.476	0.48
	879	0.654	0.658	0.628	0.578	0.476	0.48
	880	0.651	0.656	0.626	0.578	0.476	0.48
	881	0.648	0.654	0.624	0.577	0.476	0.481
	882	0.645	0.652	0.622	0.575	0.477	0.481
	883	0.642	0.65	0.621	0.575	0.477	0.482
	884	0.639	0.647	0.619	0.574	0.477	0.482
	885	0.636	0.645	0.617	0.573	0.477	0.482
	886	0.633	0.642	0.615	0.572	0.477	0.483
	887	0.63	0.64	0.613	0.571	0.477	0.483
	888	0.628	0.638	0.611	0.57	0.478	0.483
	889	0.625	0.635	0.609	0.568	0.477	0.483
	890	0.622	0.632	0.606	0.568	0.477	0.483
	891	0.619	0.63	0.604	0.566	0.477	0.483
	892	0.615	0.627	0.601	0.565	0.476	0.483
	893	0.613	0.624	0.599	0.563	0.476	0.483
	894	0.61	0.621	0.597	0.562	0.476	0.484
	895	0.606	0.618	0.594	0.562	0.476	0.484
	896	0.603	0.616	0.592	0.56	0.475	0.484
	897	0.599	0.613	0.589	0.559	0.475	0.484
	898	0.596	0.61	0.587	0.558	0.475	0.485
	899	0.592	0.606	0.584	0.556	0.474	0.484
	900	0.589	0.604	0.582	0.555	0.474	0.485
	901	0.584	0.6	0.577	0.555	0.474	0.485
	902	0.581	0.597	0.575	0.552	0.473	0.484
	903	0.576	0.593	0.572	0.551	0.472	0.484
	904	0.572	0.59	0.569	0.549	0.472	0.483
	905	0.568	0.586	0.566	0.547	0.471	0.483
	906	0.564	0.583	0.563	0.545	0.47	0.482
	907	0.56	0.579	0.56	0.543	0.47	0.482
	908	0.556	0.576	0.556	0.541	0.469	0.482
	909	0.553	0.572	0.553	0.538	0.468	0.481
	910	0.549	0.569	0.55	0.536	0.467	0.481
	911	0.546	0.566	0.547	0.534	0.466	0.48
	912	0.543	0.563	0.545	0.532	0.465	0.48
	913	0.539	0.559	0.541	0.529	0.464	0.479
	914	0.535	0.556	0.538	0.527	0.463	0.479
	915	0.531	0.551	0.534	0.525	0.462	0.479
	916	0.527	0.547	0.53	0.523	0.461	0.478
	917	0.522	0.543	0.527	0.521	0.46	0.478
	918	0.518	0.538	0.523	0.518	0.459	0.478
	919	0.513	0.534	0.519	0.515	0.459	0.478
	920	0.509	0.53	0.516	0.514	0.459	0.478
	921	0.504	0.525	0.512	0.512	0.459	0.478
	922	0.5	0.521	0.508	0.509	0.458	0.478
	923	0.495	0.516	0.505	0.507	0.458	0.479
	924	0.491	0.511	0.501	0.505	0.457	0.479
	925	0.486	0.506	0.497	0.502	0.457	0.48
	926	0.481	0.502	0.494	0.501	0.456	0.48
	927	0.475	0.497	0.489	0.498	0.456	0.48
	928	0.47	0.493	0.486	0.497	0.455	0.481
	929	0.465	0.487	0.482	0.495	0.454	0.481
	930	0.459	0.483	0.478	0.492	0.454	0.482
	931	0.453	0.477	0.474	0.49	0.453	0.482
	932	0.448	0.473	0.471	0.488	0.453	0.483
	933	0.442	0.468	0.467	0.486	0.453	0.484
	934	0.436	0.463	0.464	0.483	0.452	0.484
	935	0.43	0.459	0.461	0.482	0.453	0.485
	936	0.425	0.455	0.458	0.48	0.452	0.486
	937	0.419	0.45	0.454	0.478	0.452	0.487
	938	0.414	0.447	0.451	0.475	0.453	0.488
	939	0.409	0.443	0.449	0.475	0.454	0.49
	940	0.404	0.439	0.445	0.472	0.454	0.491
	941	0.4	0.435	0.443	0.47	0.454	0.492
	942	0.396	0.431	0.44	0.468	0.455	0.493
	943	0.391	0.428	0.437	0.467	0.456	0.495
	944	0.387	0.425	0.436	0.466	0.458	0.498
	945	0.383	0.422	0.434	0.465	0.459	0.5
	946	0.379	0.418	0.432	0.464	0.461	0.503
	947	0.375	0.414	0.43	0.463	0.462	0.506
	948	0.37	0.41	0.427	0.462	0.464	0.509
	949	0.366	0.407	0.425	0.462	0.466	0.512
	950	0.363	0.404	0.424	0.462	0.47	0.517
	951	0.358	0.401	0.423	0.461	0.473	0.521
	952	0.354	0.397	0.421	0.461	0.476	0.526
	953	0.35	0.394	0.42	0.461	0.48	0.531
	954	0.346	0.391	0.419	0.461	0.483	0.536
	955	0.341	0.388	0.418	0.461	0.487	0.541
	956	0.338	0.385	0.417	0.461	0.49	0.546
	957	0.333	0.382	0.415	0.461	0.494	0.551
	958	0.329	0.379	0.414	0.46	0.496	0.554
	959	0.325	0.376	0.412	0.46	0.498	0.557
	960	0.321	0.373	0.41	0.459	0.5	0.56
	961	0.317	0.37	0.408	0.458	0.501	0.562
	962	0.313	0.367	0.406	0.457	0.501	0.563
	963	0.309	0.364	0.404	0.456	0.502	0.564
	964	0.305	0.361	0.402	0.455	0.502	0.564
	965	0.301	0.359	0.399	0.453	0.501	0.564
	966	0.298	0.356	0.397	0.452	0.501	0.564
	967	0.294	0.353	0.395	0.449	0.5	0.564
	968	0.29	0.35	0.392	0.448	0.499	0.564
	969	0.287	0.348	0.39	0.445	0.498	0.563
	970	0.284	0.345	0.388	0.444	0.498	0.563
	971	0.281	0.343	0.385	0.442	0.497	0.562
	972	0.278	0.34	0.383	0.439	0.496	0.561
	973	0.275	0.337	0.38	0.438	0.495	0.56
	974	0.271	0.335	0.378	0.435	0.494	0.559
	975	0.269	0.332	0.375	0.433	0.493	0.558
	976	0.266	0.33	0.373	0.431	0.491	0.557
	977	0.263	0.328	0.371	0.429	0.49	0.556
	978	0.261	0.326	0.369	0.427	0.489	0.554
	979	0.259	0.324	0.367	0.425	0.487	0.553
	980	0.256	0.322	0.364	0.422	0.486	0.551
	981	0.254	0.319	0.362	0.42	0.484	0.549
	982	0.252	0.317	0.36	0.418	0.482	0.547
	983	0.25	0.315	0.357	0.415	0.481	0.546
	984	0.248	0.313	0.354	0.413	0.479	0.543
	985	0.246	0.31	0.352	0.411	0.477	0.541
	986	0.244	0.308	0.349	0.408	0.475	0.539
	987	0.243	0.306	0.346	0.405	0.473	0.536
	988	0.241	0.303	0.343	0.402	0.47	0.534
	989	0.24	0.301	0.34	0.4	0.468	0.531
	990	0.238	0.299	0.338	0.397	0.465	0.528
	991	0.236	0.296	0.334	0.394	0.462	0.525
	992	0.235	0.293	0.331	0.391	0.46	0.523
	993	0.233	0.29	0.328	0.388	0.456	0.519
	994	0.232	0.288	0.325	0.385	0.454	0.517
	995	0.23	0.285	0.321	0.382	0.45	0.514
	996	0.228	0.283	0.318	0.379	0.447	0.511
	997	0.226	0.279	0.314	0.376	0.444	0.507
	998	0.224	0.276	0.311	0.373	0.44	0.504
	999	0.222	0.273	0.307	0.369	0.437	0.5
	1000	0.22	0.27	0.303	0.365	0.433	0.497
	1001	0.218	0.267	0.299	0.362	0.429	0.493
	1002	0.216	0.263	0.296	0.358	0.426	0.49
	1003	0.214	0.26	0.292	0.355	0.422	0.486
	1004	0.212	0.257	0.289	0.352	0.419	0.483
	1005	0.21	0.254	0.285	0.348	0.415	0.479
	1006	0.208	0.251	0.282	0.345	0.411	0.475
	1007	0.207	0.249	0.278	0.341	0.408	0.472
	1008	0.205	0.246	0.275	0.338	0.404	0.468
	1009	0.203	0.243	0.271	0.334	0.401	0.464
	1010	0.202	0.24	0.268	0.331	0.397	0.461
	1011	0.2	0.238	0.264	0.327	0.394	0.457
	1012	0.198	0.235	0.261	0.323	0.39	0.453
	1013	0.196	0.232	0.257	0.32	0.386	0.449
	1014	0.194	0.229	0.253	0.316	0.382	0.445
	1015	0.193	0.226	0.25	0.312	0.379	0.441
	1016	0.191	0.223	0.246	0.308	0.375	0.437
	1017	0.189	0.221	0.243	0.305	0.371	0.433
	1018	0.188	0.218	0.239	0.302	0.367	0.429
	1019	0.186	0.215	0.236	0.298	0.364	0.425
	1020	0.185	0.212	0.232	0.294	0.36	0.421
	1021	0.183	0.209	0.229	0.291	0.357	0.418
	1022	0.182	0.206	0.225	0.287	0.353	0.414
	1023	0.18	0.203	0.221	0.284	0.349	0.41
	1024	0.179	0.201	0.218	0.28	0.346	0.407
	1025	0.177	0.198	0.214	0.277	0.342	0.403
	1026	0.175	0.195	0.211	0.274	0.338	0.399
	1027	0.173	0.192	0.207	0.27	0.335	0.396
	1028	0.172	0.19	0.204	0.267	0.331	0.392
	1029	0.17	0.187	0.201	0.264	0.328	0.389
	1030	0.168	0.184	0.198	0.261	0.325	0.386
	1031	0.166	0.182	0.195	0.258	0.321	0.382
	1032	0.165	0.179	0.192	0.255	0.318	0.379
	1033	0.163	0.177	0.189	0.252	0.314	0.376
	1034	0.161	0.174	0.186	0.248	0.311	0.372
	1035	0.159	0.172	0.183	0.245	0.308	0.369
	1036	0.158	0.17	0.181	0.242	0.304	0.365
	1037	0.156	0.168	0.178	0.238	0.301	0.362
	1038	0.155	0.166	0.176	0.236	0.298	0.359
	1039	0.154	0.164	0.173	0.233	0.295	0.356
	1040	0.152	0.162	0.171	0.231	0.292	0.353
	1041	0.151	0.16	0.168	0.228	0.289	0.35
	1042	0.15	0.158	0.166	0.225	0.286	0.347
	1043	0.148	0.156	0.164	0.222	0.283	0.344
	1044	0.147	0.154	0.162	0.219	0.28	0.341
	1045	0.145	0.152	0.16	0.217	0.278	0.339
	1046	0.144	0.151	0.157	0.214	0.275	0.336
	1047	0.143	0.149	0.156	0.212	0.273	0.334
	1048	0.142	0.148	0.153	0.209	0.27	0.331
	1049	0.141	0.146	0.151	0.207	0.268	0.329
	1050	0.14	0.145	0.149	0.204	0.265	0.326
	1051	0.139	0.143	0.148	0.202	0.263	0.324
	1052	0.138	0.142	0.146	0.199	0.261	0.321
	1053	0.137	0.14	0.143	0.197	0.258	0.319
	1054	0.136	0.139	0.142	0.195	0.256	0.317
	1055	0.135	0.137	0.14	0.192	0.254	0.315
	1056	0.134	0.135	0.138	0.189	0.252	0.313
	1057	0.133	0.134	0.136	0.187	0.25	0.311
	1058	0.132	0.132	0.133	0.185	0.248	0.308
	1059	0.13	0.13	0.131	0.182	0.246	0.306
	1060	0.129	0.129	0.129	0.181	0.243	0.304
	1061	0.128	0.127	0.128	0.178	0.241	0.303
	1062	0.127	0.126	0.126	0.176	0.24	0.301
	1063	0.125	0.124	0.124	0.175	0.238	0.299
	1064	0.124	0.122	0.122	0.172	0.236	0.297
	1065	0.123	0.121	0.121	0.171	0.234	0.296
	1066	0.121	0.119	0.119	0.168	0.232	0.294
	1067	0.12	0.118	0.118	0.167	0.231	0.293
	1068	0.119	0.117	0.116	0.165	0.229	0.291
	1069	0.117	0.116	0.115	0.163	0.227	0.29
	1070	0.116	0.114	0.114	0.162	0.226	0.288
	1071	0.115	0.113	0.113	0.16	0.224	0.287
	1072	0.114	0.112	0.111	0.158	0.223	0.286
	1073	0.113	0.111	0.11	0.156	0.221	0.284
	1074	0.112	0.11	0.109	0.155	0.22	0.283
	1075	0.111	0.109	0.108	0.153	0.218	0.281
	1076	0.109	0.107	0.106	0.152	0.216	0.279
	1077	0.109	0.106	0.105	0.149	0.215	0.278
	1078	0.108	0.106	0.105	0.148	0.214	0.277
	1079	0.108	0.106	0.104	0.148	0.213	0.277
	1080	0.108	0.105	0.104	0.147	0.213	0.277
	1081	0.107	0.105	0.103	0.145	0.212	0.276
	1082	0.107	0.105	0.103	0.145	0.211	0.276
	1083	0.107	0.104	0.103	0.144	0.21	0.275
	1084	0.106	0.104	0.102	0.142	0.21	0.274
	1085	0.106	0.103	0.102	0.142	0.209	0.274
	1086	0.105	0.103	0.101	0.14	0.208	0.273
	1087	0.105	0.102	0.101	0.139	0.208	0.273
	1088	0.104	0.102	0.101	0.138	0.207	0.272
	1089	0.103	0.102	0.1	0.138	0.207	0.272
	1090	0.103	0.101	0.1	0.137	0.206	0.272
	1091	0.103	0.101	0.1	0.136	0.206	0.271
	1092	0.102	0.101	0.099	0.135	0.205	0.271
	1093	0.102	0.1	0.099	0.135	0.205	0.271
	1094	0.102	0.1	0.099	0.134	0.205	0.271
	1095	0.101	0.1	0.099	0.133	0.204	0.27
	1096	0.101	0.1	0.099	0.132	0.204	0.27
	1097	0.101	0.1	0.099	0.132	0.204	0.27
	1098	0.1	0.1	0.099	0.131	0.203	0.27
	1099	0.1	0.1	0.099	0.131	0.203	0.27
	1100	0.1	0.1	0.099	0.13	0.203	0.27

## Sheet: Fig. 4C
		Raw data of EIS Nyquist plots of RuDA and RuET.
	RuDA			RuET
		Z' (Ω)	Z'' (Ω)		Z' (Ω)	Z'' (Ω)
		110.2	36.25		96.05	5.209
		111.4	41.6		96.33	4.85
		112.6	48.08		96.52	4.638
		114	55.91		96.7	4.579
		115.5	65.52		96.93	4.649
		117.3	77.24		97.14	4.907
		119.2	91.13		97.38	5.231
		121.7	108		97.66	5.72
		124.4	128.2		97.93	6.379
		127.5	152.6		98.25	7.172
		131.2	181.3		98.66	8.148
		135.7	216.2		99.04	9.33
		141.9	257.3		99.55	10.71
		149.4	303.2		100.1	12.41
		157.3	363.3		100.7	14.36
		166.7	434.6		101.5	16.68
		178.2	519.5		102.2	19.36
		192.1	620.8		103.1	22.52
		209	741.1		104	26.27
		230.3	884.4		105.1	30.68
		256.1	1057		106.2	35.93
		286.3	1260		107.4	42.23
		323.7	1500		108.6	49.58
		369.3	1794		110	58.5
		425.5	2132		111.4	69.25
		507.4	2532		113.4	81.4
		588.6	3006		115.2	96.73
		693.5	3595		117.5	116
		816.3	4271		120.2	138.3
		973.5	5103		123.4	166.1
		1151	6011		127	196.7
		1396	7209		131.9	237.6
		1730	8503		137.3	282.4
		2094	10170		144.5	340.3
		2496	11950		152.2	402.7
		2982	14020		161.5	476.7
		3773	17020		177	584.7
		4653	19630		197.6	680.2
		5589	23210		215	814.1
		6932	28640		237.8	1021
		8103	32230		260.8	1159
		9774	38040		290.2	1388
		11860	44660		327.8	1653
		14340	52440		371.4	1971
		17390	61510		423.8	2351
		21050	72000		486.5	2801
		25520	84220		562.2	3340
		30860	98340		651.8	3981
		37570	114600		776.2	4744
		45970	133600		899.8	5656
		55360	155200		1052	6737
		66520	180200		1228	8029
		79920	208800		1439	9567
		95710	241900		1681	11410
		116300	280900		1962	13610
		143200	331500		2317	16210
		169800	377300		2678	19400
		195200	424400		3176	23090
		245900	503800		3556	27940
		270500	540100		4254	33270
		318300	609100		5178	39630
		395000	722700		6426	47330
		460700	798900		7789	56250
		544300	897500		9410	66950
		642900	1008000		11430	79750
		754300	1128000		14040	94970
		875800	1249000		17270	113100
		1006000	1372000		21330	134500
		1157000	1509000		26530	160000
		1326000	1656000		33130	190500
		1554000	1839000		41490	226600
		1762000	1992000		51520	269200
		2007000	2172000		65670	318500
					--	--

## Sheet: Fig. 4D
	Data of photocurrent responses of RuDA and RuET under 808 nm laser irradiation.
			RuDA	RuET
		Time (s)	Photocurrent (A/cm2)
		0.1	2.713e-08	7.72e-08
		0.2	2.381e-08	7.72e-08
		0.3	2.156e-08	7.72e-08
		0.4	1.991e-08	7.72e-08
		0.5	1.864e-08	7.72e-08
		0.6	1.763e-08	7.72e-08
		0.7	1.679e-08	7.72e-08
		0.8	1.608e-08	7.72e-08
		0.9	1.549e-08	7.72e-08
		1	1.497e-08	7.72e-08
		1.1	1.453e-08	7.72e-08
		1.2	1.412e-08	6.23e-08
		1.3	1.377e-08	5.46e-08
		1.4	1.344e-08	4.99e-08
		1.5	1.316e-08	4.64e-08
		1.6	1.29e-08	4.37e-08
		1.7	1.265e-08	4.14e-08
		1.8	1.243e-08	3.94e-08
		1.9	1.223e-08	3.78e-08
		2	1.202e-08	3.63e-08
		2.1	1.185e-08	3.5e-08
		2.2	1.167e-08	3.38e-08
		2.3	1.152e-08	3.28e-08
		2.4	1.141e-08	3.18e-08
		2.5	1.134e-08	3.09e-08
		2.6	1.124e-08	3.01e-08
		2.7	1.114e-08	2.94e-08
		2.8	1.104e-08	2.87e-08
		2.9	1.094e-08	2.8e-08
		3	1.084e-08	2.74e-08
		3.1	1.075e-08	2.68e-08
		3.2	1.067e-08	2.63e-08
		3.3	1.059e-08	2.58e-08
		3.4	1.054e-08	2.53e-08
		3.5	1.048e-08	2.48e-08
		3.6	1.045e-08	2.44e-08
		3.7	1.042e-08	2.4e-08
		3.8	1.036e-08	2.36e-08
		3.9	1.03e-08	2.32e-08
		4	1.024e-08	2.29e-08
		4.1	1.017e-08	2.25e-08
		4.2	1.012e-08	2.22e-08
		4.3	1.007e-08	2.19e-08
		4.4	1.004e-08	2.16e-08
		4.5	9.968e-09	2.13e-08
		4.6	9.918e-09	2.1e-08
		4.7	9.87e-09	2.07e-08
		4.8	9.833e-09	2.05e-08
		4.9	9.797e-09	2.02e-08
		5	9.757e-09	2e-08
		5.1	9.672e-09	1.97e-08
		5.2	9.663e-09	1.95e-08
		5.3	9.629e-09	1.93e-08
		5.4	9.604e-09	1.91e-08
		5.5	9.571e-09	1.88e-08
		5.6	9.533e-09	1.86e-08
		5.7	9.522e-09	1.85e-08
		5.8	9.482e-09	1.82e-08
		5.9	9.443e-09	1.81e-08
		6	9.411e-09	1.79e-08
		6.1	9.379e-09	1.77e-08
		6.2	9.362e-09	1.75e-08
		6.3	9.331e-09	1.74e-08
		6.4	9.319e-09	1.72e-08
		6.5	9.302e-09	1.7e-08
		6.6	9.268e-09	1.69e-08
		6.7	9.244e-09	1.67e-08
		6.8	9.224e-09	1.66e-08
		6.9	9.199e-09	1.64e-08
		7	9.17e-09	1.63e-08
		7.1	9.21e-09	1.61e-08
		7.2	9.085e-09	1.6e-08
		7.3	9.122e-09	1.59e-08
		7.4	9.093e-09	1.57e-08
		7.5	9.073e-09	1.56e-08
		7.6	9.138e-09	1.55e-08
		7.7	9.012e-09	1.56e-08
		7.8	9.02e-09	1.53e-08
		7.9	9e-09	1.52e-08
		8	8.976e-09	1.51e-08
		8.1	8.964e-09	1.49e-08
		8.2	8.958e-09	1.48e-08
		8.3	8.92e-09	1.47e-08
		8.4	8.952e-09	1.46e-08
		8.5	8.841e-09	1.45e-08
		8.6	8.847e-09	1.44e-08
		8.7	8.871e-09	1.43e-08
		8.8	8.819e-09	1.41e-08
		8.9	8.81e-09	1.41e-08
		9	8.82e-09	1.4e-08
		9.1	8.742e-09	1.39e-08
		9.2	8.765e-09	1.38e-08
		9.3	8.808e-09	1.37e-08
		9.4	8.69e-09	1.36e-08
		9.5	8.703e-09	1.35e-08
		9.6	8.714e-09	1.34e-08
		9.7	8.715e-09	1.31e-08
		9.8	8.635e-09	1.32e-08
		9.9	8.705e-09	1.31e-08
		10	8.615e-09	1.3e-08
		10.1	8.639e-09	1.29e-08
		10.2	8.624e-09	1.29e-08
		10.3	8.624e-09	1.28e-08
		10.4	8.619e-09	1.27e-08
		10.5	8.608e-09	1.27e-08
		10.6	8.612e-09	1.26e-08
		10.7	8.579e-09	1.25e-08
		10.8	8.571e-09	1.24e-08
		10.9	8.589e-09	1.23e-08
		11	8.545e-09	1.23e-08
		11.1	8.541e-09	1.22e-08
		11.2	8.524e-09	1.21e-08
		11.3	8.514e-09	1.2e-08
		11.4	8.505e-09	1.2e-08
		11.5	8.496e-09	1.19e-08
		11.6	8.494e-09	1.18e-08
		11.7	8.516e-09	1.18e-08
		11.8	8.442e-09	1.17e-08
		11.9	8.49e-09	1.16e-08
		12	8.492e-09	1.16e-08
		12.1	8.45e-09	1.15e-08
		12.2	8.442e-09	1.14e-08
		12.3	8.365e-09	1.14e-08
		12.4	8.404e-09	1.13e-08
		12.5	8.449e-09	1.13e-08
		12.6	8.342e-09	1.12e-08
		12.7	8.442e-09	1.11e-08
		12.8	8.398e-09	1.11e-08
		12.9	8.392e-09	1.1e-08
		13	8.377e-09	1.1e-08
		13.1	8.307e-09	1.09e-08
		13.2	8.349e-09	1.08e-08
		13.3	8.379e-09	1.08e-08
		13.4	8.326e-09	1.08e-08
		13.5	8.362e-09	1.07e-08
		13.6	8.287e-09	1.06e-08
		13.7	8.319e-09	1.06e-08
		13.8	8.312e-09	1.05e-08
		13.9	8.36e-09	1.05e-08
		14	8.306e-09	1.04e-08
		14.1	8.236e-09	1.04e-08
		14.2	8.295e-09	1.03e-08
		14.3	8.263e-09	1.03e-08
		14.4	8.243e-09	1.02e-08
		14.5	8.316e-09	1.02e-08
		14.6	8.19e-09	1.01e-08
		14.7	8.234e-09	1.01e-08
		14.8	8.228e-09	1e-08
		14.9	8.256e-09	9.98e-09
		15	8.188e-09	9.93e-09
		15.1	8.206e-09	9.87e-09
		15.2	8.203e-09	9.86e-09
		15.3	8.211e-09	9.77e-09
		15.4	8.198e-09	9.72e-09
		15.5	8.238e-09	9.71e-09
		15.6	8.188e-09	9.65e-09
		15.7	8.206e-09	9.6e-09
		15.8	8.215e-09	9.57e-09
		15.9	8.186e-09	9.52e-09
		16	8.1e-09	9.47e-09
		16.1	8.185e-09	9.43e-09
		16.2	8.116e-09	9.4e-09
		16.3	8.137e-09	9.36e-09
		16.4	8.124e-09	9.3e-09
		16.5	8.135e-09	9.26e-09
		16.6	8.129e-09	9.23e-09
		16.7	8.123e-09	9.18e-09
		16.8	8.145e-09	9.14e-09
		16.9	8.153e-09	9.1e-09
		17	8.092e-09	9.04e-09
		17.1	8.101e-09	9.02e-09
		17.2	8.096e-09	8.98e-09
		17.3	8.155e-09	8.94e-09
		17.4	8.038e-09	8.91e-09
		17.5	8.07e-09	8.86e-09
		17.6	8.067e-09	8.82e-09
		17.7	8.068e-09	8.79e-09
		17.8	8.063e-09	8.94e-09
		17.9	8.07e-09	8.78e-09
		18	8.114e-09	8.72e-09
		18.1	7.996e-09	8.65e-09
		18.2	8.037e-09	8.64e-09
		18.3	8.098e-09	8.56e-09
		18.4	8.042e-09	8.53e-09
		18.5	8.023e-09	8.49e-09
		18.6	8.024e-09	8.49e-09
		18.7	8.025e-09	8.42e-09
		18.8	8.041e-09	8.42e-09
		18.9	7.99e-09	8.41e-09
		19	8.008e-09	8.35e-09
		19.1	7.995e-09	8.33e-09
		19.2	7.996e-09	8.29e-09
		19.3	8e-09	8.24e-09
		19.4	7.991e-09	8e-09
		19.5	7.968e-09	8.1e-09
		19.6	7.984e-09	8.09e-09
		19.7	8.015e-09	8.07e-09
		19.8	7.965e-09	8.03e-09
		19.9	4.2e-08	8e-09
		20	1e-07	7.97e-09
		20.1	1.02e-07	1.44e-08
		20.2	1.02e-07	1.92e-08
		20.3	1.02e-07	1.96e-08
		20.4	1.02e-07	2e-08
		20.5	1.02e-07	2.04e-08
		20.6	1.02e-07	2.07e-08
		20.7	1.02e-07	2.1e-08
		20.8	1.02e-07	2.13e-08
		20.9	1.02e-07	2.16e-08
		21	1.02e-07	2.18e-08
		21.1	1.01e-07	2.21e-08
		21.2	1.01e-07	2.23e-08
		21.3	1.01e-07	2.24e-08
		21.4	1e-07	2.27e-08
		21.5	9.97e-08	2.29e-08
		21.6	9.89e-08	2.3e-08
		21.7	9.86e-08	2.32e-08
		21.8	9.86e-08	2.33e-08
		21.9	9.86e-08	2.34e-08
		22	9.81e-08	2.35e-08
		22.1	9.76e-08	2.37e-08
		22.2	9.73e-08	2.38e-08
		22.3	9.68e-08	2.39e-08
		22.4	9.6e-08	2.41e-08
		22.5	9.58e-08	2.41e-08
		22.6	9.62e-08	2.42e-08
		22.7	9.58e-08	2.43e-08
		22.8	9.56e-08	2.45e-08
		22.9	9.49e-08	2.45e-08
		23	9.47e-08	2.46e-08
		23.1	9.44e-08	2.47e-08
		23.2	9.47e-08	2.48e-08
		23.3	9.46e-08	2.48e-08
		23.4	9.41e-08	2.49e-08
		23.5	9.4e-08	2.49e-08
		23.6	9.36e-08	2.5e-08
		23.7	9.39e-08	2.51e-08
		23.8	9.33e-08	2.51e-08
		23.9	9.34e-08	2.52e-08
		24	9.32e-08	2.52e-08
		24.1	9.27e-08	2.53e-08
		24.2	9.24e-08	2.53e-08
		24.3	9.23e-08	2.54e-08
		24.4	9.23e-08	2.54e-08
		24.5	9.2e-08	2.54e-08
		24.6	9.17e-08	2.55e-08
		24.7	9.17e-08	2.55e-08
		24.8	9.15e-08	2.56e-08
		24.9	9.14e-08	2.56e-08
		25	9.15e-08	2.57e-08
		25.1	9.16e-08	2.57e-08
		25.2	9.11e-08	2.57e-08
		25.3	9.1e-08	2.57e-08
		25.4	9.09e-08	2.58e-08
		25.5	9.07e-08	2.58e-08
		25.6	9.07e-08	2.58e-08
		25.7	9.06e-08	2.58e-08
		25.8	9.05e-08	2.59e-08
		25.9	9.06e-08	2.59e-08
		26	9.05e-08	2.59e-08
		26.1	9.02e-08	2.59e-08
		26.2	9.01e-08	2.59e-08
		26.3	8.99e-08	2.6e-08
		26.4	8.98e-08	2.6e-08
		26.5	8.99e-08	2.6e-08
		26.6	8.96e-08	2.6e-08
		26.7	8.95e-08	2.6e-08
		26.8	8.95e-08	2.6e-08
		26.9	8.98e-08	2.6e-08
		27	8.93e-08	2.61e-08
		27.1	8.93e-08	2.61e-08
		27.2	8.91e-08	2.61e-08
		27.3	8.94e-08	2.61e-08
		27.4	8.93e-08	2.61e-08
		27.5	8.89e-08	2.61e-08
		27.6	8.9e-08	2.61e-08
		27.7	8.93e-08	2.61e-08
		27.8	8.93e-08	2.61e-08
		27.9	8.89e-08	2.61e-08
		28	8.87e-08	2.62e-08
		28.1	8.86e-08	2.62e-08
		28.2	8.86e-08	2.62e-08
		28.3	8.85e-08	2.62e-08
		28.4	8.82e-08	2.62e-08
		28.5	8.86e-08	2.61e-08
		28.6	8.84e-08	2.62e-08
		28.7	8.84e-08	2.62e-08
		28.8	8.81e-08	2.62e-08
		28.9	8.81e-08	2.62e-08
		29	8.79e-08	2.62e-08
		29.1	8.78e-08	2.61e-08
		29.2	8.79e-08	2.62e-08
		29.3	8.77e-08	2.62e-08
		29.4	8.78e-08	2.62e-08
		29.5	8.75e-08	2.62e-08
		29.6	8.75e-08	2.62e-08
		29.7	8.78e-08	2.62e-08
		29.8	8.75e-08	2.62e-08
		29.9	8.74e-08	2.62e-08
		30	8.73e-08	2.62e-08
		30.1	8.69e-08	2.62e-08
		30.2	8.7e-08	2.62e-08
		30.3	8.68e-08	2.62e-08
		30.4	8.68e-08	2.62e-08
		30.5	8.7e-08	2.62e-08
		30.6	8.71e-08	2.61e-08
		30.7	8.7e-08	2.61e-08
		30.8	8.67e-08	2.61e-08
		30.9	8.67e-08	2.62e-08
		31	8.66e-08	2.62e-08
		31.1	8.66e-08	2.62e-08
		31.2	8.66e-08	2.61e-08
		31.3	8.67e-08	2.61e-08
		31.4	8.67e-08	2.61e-08
		31.5	8.62e-08	2.61e-08
		31.6	8.62e-08	2.61e-08
		31.7	8.61e-08	2.62e-08
		31.8	8.64e-08	2.61e-08
		31.9	8.63e-08	2.61e-08
		32	8.62e-08	2.61e-08
		32.1	8.61e-08	2.61e-08
		32.2	8.62e-08	2.61e-08
		32.3	8.61e-08	2.61e-08
		32.4	8.59e-08	2.61e-08
		32.5	8.61e-08	2.62e-08
		32.6	8.61e-08	2.61e-08
		32.7	8.62e-08	2.61e-08
		32.8	8.59e-08	2.61e-08
		32.9	8.59e-08	2.61e-08
		33	8.59e-08	2.61e-08
		33.1	8.61e-08	2.6e-08
		33.2	8.58e-08	2.6e-08
		33.3	8.59e-08	2.6e-08
		33.4	8.56e-08	2.61e-08
		33.5	8.58e-08	2.6e-08
		33.6	8.59e-08	2.61e-08
		33.7	8.58e-08	2.6e-08
		33.8	8.57e-08	2.6e-08
		33.9	8.58e-08	2.6e-08
		34	8.56e-08	2.6e-08
		34.1	8.56e-08	2.6e-08
		34.2	8.56e-08	2.6e-08
		34.3	8.56e-08	2.6e-08
		34.4	8.54e-08	2.6e-08
		34.5	8.55e-08	2.61e-08
		34.6	8.52e-08	2.61e-08
		34.7	8.54e-08	2.6e-08
		34.8	8.51e-08	2.6e-08
		34.9	8.52e-08	2.6e-08
		35	8.49e-08	2.6e-08
		35.1	8.49e-08	2.6e-08
		35.2	8.48e-08	2.6e-08
		35.3	8.49e-08	2.6e-08
		35.4	8.46e-08	2.59e-08
		35.5	8.49e-08	2.59e-08
		35.6	8.47e-08	2.59e-08
		35.7	8.47e-08	2.59e-08
		35.8	8.46e-08	2.59e-08
		35.9	8.46e-08	2.59e-08
		36	8.46e-08	2.59e-08
		36.1	8.44e-08	2.59e-08
		36.2	8.42e-08	2.59e-08
		36.3	8.41e-08	2.59e-08
		36.4	8.39e-08	2.59e-08
		36.5	8.43e-08	2.59e-08
		36.6	8.43e-08	2.59e-08
		36.7	8.41e-08	2.59e-08
		36.8	8.42e-08	2.58e-08
		36.9	8.45e-08	2.58e-08
		37	8.42e-08	2.58e-08
		37.1	8.42e-08	2.58e-08
		37.2	8.44e-08	2.58e-08
		37.3	8.42e-08	2.57e-08
		37.4	8.43e-08	2.57e-08
		37.5	8.43e-08	2.58e-08
		37.6	8.42e-08	2.57e-08
		37.7	8.41e-08	2.57e-08
		37.8	8.42e-08	2.57e-08
		37.9	8.41e-08	2.57e-08
		38	8.38e-08	2.57e-08
		38.1	8.41e-08	2.57e-08
		38.2	8.4e-08	2.57e-08
		38.3	8.4e-08	2.57e-08
		38.4	8.39e-08	2.57e-08
		38.5	8.39e-08	2.56e-08
		38.6	8.4e-08	2.56e-08
		38.7	8.37e-08	2.57e-08
		38.8	8.33e-08	2.56e-08
		38.9	8.31e-08	2.56e-08
		39	8.32e-08	2.56e-08
		39.1	8.37e-08	2.56e-08
		39.2	8.37e-08	2.56e-08
		39.3	8.37e-08	2.56e-08
		39.4	8.35e-08	2.56e-08
		39.5	8.34e-08	2.55e-08
		39.6	8.35e-08	2.56e-08
		39.7	8.35e-08	2.56e-08
		39.8	8.31e-08	2.56e-08
		39.9	8.31e-08	2.55e-08
		40	8.33e-08	2.55e-08
		40.1	8.33e-08	2.54e-08
		40.2	8.3e-08	1.97e-08
		40.3	6.21e-08	1.9e-08
		40.4	2.05e-08	1.84e-08
		40.5	1.83e-08	1.79e-08
		40.6	1.72e-08	1.75e-08
		40.7	1.64e-08	1.72e-08
		40.8	1.57e-08	1.68e-08
		40.9	1.52e-08	1.65e-08
		41	1.48e-08	1.63e-08
		41.1	1.44e-08	1.6e-08
		41.2	1.41e-08	1.58e-08
		41.3	1.38e-08	1.56e-08
		41.4	1.35e-08	1.54e-08
		41.5	1.33e-08	1.52e-08
		41.6	1.31e-08	1.5e-08
		41.7	1.29e-08	1.49e-08
		41.8	1.27e-08	1.47e-08
		41.9	1.25e-08	1.46e-08
		42	1.23e-08	1.44e-08
		42.1	1.22e-08	1.43e-08
		42.2	1.21e-08	1.42e-08
		42.3	1.19e-08	1.4e-08
		42.4	1.18e-08	1.39e-08
		42.5	1.17e-08	1.38e-08
		42.6	1.16e-08	1.37e-08
		42.7	1.15e-08	1.36e-08
		42.8	1.14e-08	1.35e-08
		42.9	1.13e-08	1.34e-08
		43	1.12e-08	1.33e-08
		43.1	1.11e-08	1.32e-08
		43.2	1.1e-08	1.31e-08
		43.3	1.09e-08	1.3e-08
		43.4	1.09e-08	1.29e-08
		43.5	1.08e-08	1.29e-08
		43.6	1.07e-08	1.28e-08
		43.7	1.07e-08	1.27e-08
		43.8	1.06e-08	1.26e-08
		43.9	1.06e-08	1.25e-08
		44	1.05e-08	1.25e-08
		44.1	1.04e-08	1.24e-08
		44.2	1.04e-08	1.23e-08
		44.3	1.03e-08	1.23e-08
		44.4	1.02e-08	1.22e-08
		44.5	1.02e-08	1.22e-08
		44.6	1.01e-08	1.21e-08
		44.7	1.01e-08	1.2e-08
		44.8	1e-08	1.2e-08
		44.9	1e-08	1.19e-08
		45	9.9e-09	1.19e-08
		45.1	9.89e-09	1.18e-08
		45.2	9.85e-09	1.17e-08
		45.3	9.81e-09	1.17e-08
		45.4	9.78e-09	1.16e-08
		45.5	9.79e-09	1.16e-08
		45.6	9.69e-09	1.15e-08
		45.7	9.74e-09	1.15e-08
		45.8	9.62e-09	1.14e-08
		45.9	9.58e-09	1.14e-08
		46	9.56e-09	1.13e-08
		46.1	9.53e-09	1.15e-08
		46.2	9.5e-09	1.13e-08
		46.3	9.47e-09	1.13e-08
		46.4	9.44e-09	1.12e-08
		46.5	9.41e-09	1.11e-08
		46.6	9.39e-09	1.09e-08
		46.7	9.37e-09	1.1e-08
		46.8	9.33e-09	1.11e-08
		46.9	9.35e-09	1.1e-08
		47	9.3e-09	1.09e-08
		47.1	9.26e-09	1.09e-08
		47.2	9.24e-09	1.08e-08
		47.3	9.21e-09	1.08e-08
		47.4	9.16e-09	1.08e-08
		47.5	9.15e-09	1.07e-08
		47.6	9.13e-09	1.07e-08
		47.7	9.11e-09	1.07e-08
		47.8	9.09e-09	1.06e-08
		47.9	9.06e-09	1.06e-08
		48	9.05e-09	1.05e-08
		48.1	9.02e-09	1.05e-08
		48.2	9e-09	1.04e-08
		48.3	8.98e-09	1.04e-08
		48.4	8.96e-09	1.04e-08
		48.5	8.95e-09	1.03e-08
		48.6	8.93e-09	1.03e-08
		48.7	8.91e-09	1.03e-08
		48.8	8.9e-09	1.03e-08
		48.9	8.87e-09	1.02e-08
		49	8.86e-09	1.02e-08
		49.1	8.84e-09	1.02e-08
		49.2	8.82e-09	1.01e-08
		49.3	8.81e-09	1.01e-08
		49.4	8.79e-09	1.01e-08
		49.5	8.81e-09	1e-08
		49.6	8.77e-09	1e-08
		49.7	8.76e-09	9.98e-09
		49.8	8.74e-09	9.95e-09
		49.9	8.73e-09	9.91e-09
		50	8.71e-09	9.89e-09
		50.1	8.7e-09	9.87e-09
		50.2	8.69e-09	9.83e-09
		50.3	8.67e-09	9.82e-09
		50.4	8.67e-09	9.76e-09
		50.5	8.65e-09	9.76e-09
		50.6	8.64e-09	9.73e-09
		50.7	8.62e-09	9.7e-09
		50.8	8.62e-09	9.69e-09
		50.9	8.61e-09	9.65e-09
		51	8.59e-09	9.64e-09
		51.1	8.58e-09	9.61e-09
		51.2	8.57e-09	9.57e-09
		51.3	8.56e-09	9.56e-09
		51.4	8.57e-09	9.53e-09
		51.5	8.54e-09	9.46e-09
		51.6	8.53e-09	9.47e-09
		51.7	8.52e-09	9.45e-09
		51.8	8.51e-09	9.42e-09
		51.9	8.5e-09	9.54e-09
		52	8.49e-09	9.41e-09
		52.1	8.48e-09	9.39e-09
		52.2	8.47e-09	9.35e-09
		52.3	8.46e-09	9.32e-09
		52.4	8.45e-09	9.32e-09
		52.5	8.44e-09	9.29e-09
		52.6	8.43e-09	9.25e-09
		52.7	8.43e-09	9.24e-09
		52.8	8.42e-09	9.19e-09
		52.9	8.41e-09	9.19e-09
		53	8.4e-09	9.16e-09
		53.1	8.39e-09	9.15e-09
		53.2	8.39e-09	9.13e-09
		53.3	8.38e-09	9.1e-09
		53.4	8.36e-09	9.14e-09
		53.5	8.36e-09	9.08e-09
		53.6	8.36e-09	8.99e-09
		53.7	8.34e-09	9.02e-09
		53.8	8.34e-09	8.99e-09
		53.9	8.33e-09	9e-09
		54	8.27e-09	8.97e-09
		54.1	8.3e-09	8.93e-09
		54.2	8.29e-09	8.91e-09
		54.3	8.28e-09	8.89e-09
		54.4	8.27e-09	8.88e-09
		54.5	8.26e-09	8.84e-09
		54.6	8.26e-09	8.83e-09
		54.7	8.25e-09	8.81e-09
		54.8	8.24e-09	8.8e-09
		54.9	8.24e-09	8.77e-09
		55	8.23e-09	8.78e-09
		55.1	8.22e-09	8.74e-09
		55.2	8.23e-09	8.75e-09
		55.3	8.21e-09	8.71e-09
		55.4	8.2e-09	8.67e-09
		55.5	8.2e-09	8.66e-09
		55.6	8.19e-09	8.65e-09
		55.7	8.22e-09	8.64e-09
		55.8	8.16e-09	8.48e-09
		55.9	8.22e-09	8.59e-09
		56	8.12e-09	8.54e-09
		56.1	8.16e-09	8.71e-09
		56.2	8.23e-09	8.47e-09
		56.3	8.09e-09	8.64e-09
		56.4	8.14e-09	8.37e-09
		56.5	8.14e-09	8.45e-09
		56.6	8.13e-09	8.51e-09
		56.7	8.12e-09	8.34e-09
		56.8	8.09e-09	8.42e-09
		56.9	8.13e-09	8.6e-09
		57	8.08e-09	8.22e-09
		57.1	8.1e-09	8.36e-09
		57.2	8.09e-09	8.37e-09
		57.3	8.12e-09	8.34e-09
		57.4	8.11e-09	8.45e-09
		57.5	8.06e-09	8.13e-09
		57.6	8.12e-09	8.28e-09
		57.7	8.01e-09	8.29e-09
		57.8	8.06e-09	8.44e-09
		57.9	8.06e-09	8.21e-09
		58	8.05e-09	8.19e-09
		58.1	8.05e-09	8.23e-09
		58.2	8.05e-09	8.41e-09
		58.3	8.03e-09	8.01e-09
		58.4	8.04e-09	8.16e-09
		58.5	8.07e-09	8.33e-09
		58.6	8.04e-09	8.17e-09
		58.7	7.96e-09	8.11e-09
		58.8	8.01e-09	8.1e-09
		58.9	8.01e-09	8.08e-09
		59	8.05e-09	7.98e-09
		59.1	8e-09	8.09e-09
		59.2	7.98e-09	8.01e-09
		59.3	8.04e-09	7.98e-09
		59.4	8e-09	7.86e-09
		59.5	7.96e-09	8.03e-09
		59.6	7.97e-09	8.01e-09
		59.7	7.97e-09	7.96e-09
		59.8	9.75e-09	7.97e-09
		59.9	6.79e-08	7.95e-09
		60	8.29e-08	1.38e-08
		60.1	8.61e-08	1.55e-08
		60.2	8.7e-08	1.58e-08
		60.3	8.73e-08	1.62e-08
		60.4	8.73e-08	1.67e-08
		60.5	8.74e-08	1.67e-08
		60.6	8.77e-08	1.7e-08
		60.7	8.71e-08	1.73e-08
		60.8	8.73e-08	1.76e-08
		60.9	8.7e-08	1.78e-08
		61	8.64e-08	1.8e-08
		61.1	8.6e-08	1.82e-08
		61.2	8.58e-08	1.84e-08
		61.3	8.57e-08	1.83e-08
		61.4	8.55e-08	1.86e-08
		61.5	8.54e-08	1.87e-08
		61.6	8.54e-08	1.89e-08
		61.7	8.5e-08	1.91e-08
		61.8	8.49e-08	1.91e-08
		61.9	8.48e-08	1.93e-08
		62	8.46e-08	1.95e-08
		62.1	8.46e-08	1.98e-08
		62.2	8.44e-08	1.96e-08
		62.3	8.44e-08	1.98e-08
		62.4	8.47e-08	1.99e-08
		62.5	8.44e-08	2e-08
		62.6	8.47e-08	2.02e-08
		62.7	8.47e-08	2.02e-08
		62.8	8.4e-08	2.03e-08
		62.9	8.37e-08	2.04e-08
		63	8.36e-08	2.05e-08
		63.1	8.36e-08	2.05e-08
		63.2	8.34e-08	2.06e-08
		63.3	8.33e-08	2.07e-08
		63.4	8.33e-08	2.08e-08
		63.5	8.32e-08	2.07e-08
		63.6	8.31e-08	2.09e-08
		63.7	8.31e-08	2.09e-08
		63.8	8.29e-08	2.1e-08
		63.9	8.29e-08	2.11e-08
		64	8.27e-08	2.12e-08
		64.1	8.27e-08	2.13e-08
		64.2	8.26e-08	2.11e-08
		64.3	8.28e-08	2.13e-08
		64.4	8.24e-08	2.14e-08
		64.5	8.24e-08	2.17e-08
		64.6	8.33e-08	2.14e-08
		64.7	8.23e-08	2.16e-08
		64.8	8.21e-08	2.16e-08
		64.9	8.23e-08	2.17e-08
		65	8.23e-08	2.16e-08
		65.1	8.25e-08	2.17e-08
		65.2	8.19e-08	2.19e-08
		65.3	8.2e-08	2.16e-08
		65.4	8.19e-08	2.18e-08
		65.5	8.17e-08	2.19e-08
		65.6	8.17e-08	2.19e-08
		65.7	8.16e-08	2.19e-08
		65.8	8.16e-08	2.2e-08
		65.9	8.14e-08	2.22e-08
		66	8.14e-08	2.2e-08
		66.1	8.17e-08	2.21e-08
		66.2	8.15e-08	2.21e-08
		66.3	8.14e-08	2.22e-08
		66.4	8.14e-08	2.23e-08
		66.5	8.12e-08	2.24e-08
		66.6	8.11e-08	2.23e-08
		66.7	8.11e-08	2.23e-08
		66.8	8.12e-08	2.23e-08
		66.9	8.1e-08	2.23e-08
		67	8.09e-08	2.22e-08
		67.1	8.11e-08	2.26e-08
		67.2	8.1e-08	2.25e-08
		67.3	8.07e-08	2.25e-08
		67.4	8.06e-08	2.25e-08
		67.5	8.06e-08	2.23e-08
		67.6	8.07e-08	2.25e-08
		67.7	8.05e-08	2.25e-08
		67.8	8.04e-08	2.26e-08
		67.9	8.05e-08	2.26e-08
		68	8.04e-08	2.24e-08
		68.1	8.03e-08	2.26e-08
		68.2	8.03e-08	2.27e-08
		68.3	8.07e-08	2.27e-08
		68.4	8.04e-08	2.27e-08
		68.5	8.02e-08	2.27e-08
		68.6	8.02e-08	2.27e-08
		68.7	8.03e-08	2.27e-08
		68.8	8.05e-08	2.29e-08
		68.9	8.02e-08	2.28e-08
		69	8.02e-08	2.28e-08
		69.1	8.03e-08	2.29e-08
		69.2	8.01e-08	2.28e-08
		69.3	8.01e-08	2.29e-08
		69.4	8.03e-08	2.29e-08
		69.5	8e-08	2.29e-08
		69.6	8.03e-08	2.29e-08
		69.7	8.06e-08	2.29e-08
		69.8	8.01e-08	2.29e-08
		69.9	7.96e-08	2.29e-08
		70	7.97e-08	2.29e-08
		70.1	7.99e-08	2.3e-08
		70.2	7.97e-08	2.28e-08
		70.3	7.96e-08	2.29e-08
		70.4	7.98e-08	2.3e-08
		70.5	7.97e-08	2.3e-08
		70.6	7.97e-08	2.3e-08
		70.7	8e-08	2.3e-08
		70.8	8e-08	2.31e-08
		70.9	7.98e-08	2.31e-08
		71	7.98e-08	2.31e-08
		71.1	7.97e-08	2.31e-08
		71.2	7.98e-08	2.31e-08
		71.3	7.99e-08	2.32e-08
		71.4	8.01e-08	2.31e-08
		71.5	8.01e-08	2.31e-08
		71.6	8e-08	2.32e-08
		71.7	7.98e-08	2.32e-08
		71.8	7.96e-08	2.32e-08
		71.9	7.96e-08	2.32e-08
		72	7.95e-08	2.32e-08
		72.1	7.92e-08	2.32e-08
		72.2	7.93e-08	2.34e-08
		72.3	7.94e-08	2.33e-08
		72.4	7.91e-08	2.32e-08
		72.5	7.91e-08	2.33e-08
		72.6	7.95e-08	2.33e-08
		72.7	7.93e-08	2.33e-08
		72.8	7.92e-08	2.33e-08
		72.9	7.93e-08	2.33e-08
		73	7.89e-08	2.33e-08
		73.1	7.9e-08	2.33e-08
		73.2	7.91e-08	2.33e-08
		73.3	7.9e-08	2.33e-08
		73.4	7.91e-08	2.34e-08
		73.5	7.92e-08	2.34e-08
		73.6	7.9e-08	2.34e-08
		73.7	7.95e-08	2.34e-08
		73.8	7.96e-08	2.36e-08
		73.9	7.92e-08	2.32e-08
		74	7.89e-08	2.34e-08
		74.1	7.91e-08	2.34e-08
		74.2	7.89e-08	2.35e-08
		74.3	7.92e-08	2.34e-08
		74.4	7.9e-08	2.34e-08
		74.5	7.9e-08	2.34e-08
		74.6	7.88e-08	2.36e-08
		74.7	7.91e-08	2.34e-08
		74.8	7.95e-08	2.33e-08
		74.9	7.9e-08	2.34e-08
		75	7.92e-08	2.34e-08
		75.1	7.9e-08	2.36e-08
		75.2	7.87e-08	2.34e-08
		75.3	7.87e-08	2.34e-08
		75.4	7.87e-08	2.35e-08
		75.5	7.88e-08	2.35e-08
		75.6	7.9e-08	2.35e-08
		75.7	7.93e-08	2.35e-08
		75.8	7.89e-08	2.35e-08
		75.9	7.9e-08	2.35e-08
		76	7.88e-08	2.35e-08
		76.1	7.9e-08	2.35e-08
		76.2	7.91e-08	2.36e-08
		76.3	7.9e-08	2.33e-08
		76.4	7.86e-08	2.36e-08
		76.5	7.88e-08	2.35e-08
		76.6	7.85e-08	2.35e-08
		76.7	7.83e-08	2.35e-08
		76.8	7.86e-08	2.35e-08
		76.9	7.82e-08	2.35e-08
		77	7.86e-08	2.34e-08
		77.1	7.87e-08	2.34e-08
		77.2	7.87e-08	2.35e-08
		77.3	7.82e-08	2.35e-08
		77.4	7.84e-08	2.35e-08
		77.5	7.82e-08	2.34e-08
		77.6	7.83e-08	2.35e-08
		77.7	7.83e-08	2.35e-08
		77.8	7.82e-08	2.35e-08
		77.9	7.81e-08	2.37e-08
		78	7.85e-08	2.35e-08
		78.1	7.86e-08	2.37e-08
		78.2	7.85e-08	2.37e-08
		78.3	7.82e-08	2.34e-08
		78.4	7.83e-08	2.35e-08
		78.5	7.83e-08	2.35e-08
		78.6	7.8e-08	2.36e-08
		78.7	7.84e-08	2.35e-08
		78.8	7.85e-08	2.35e-08
		78.9	7.83e-08	2.38e-08
		79	7.82e-08	2.34e-08
		79.1	7.84e-08	2.35e-08
		79.2	7.85e-08	2.37e-08
		79.3	7.84e-08	2.35e-08
		79.4	7.83e-08	2.34e-08
		79.5	7.83e-08	2.36e-08
		79.6	7.84e-08	2.38e-08
		79.7	7.83e-08	2.35e-08
		79.8	7.83e-08	2.33e-08
		79.9	7.8e-08	2.34e-08
		80	7.82e-08	1.8e-08
		80.1	7.61e-08	1.74e-08
		80.2	2.17e-08	1.69e-08
		80.3	1.84e-08	1.65e-08
		80.4	1.71e-08	1.61e-08
		80.5	1.63e-08	1.58e-08
		80.6	1.56e-08	1.55e-08
		80.7	1.51e-08	1.53e-08
		80.8	1.46e-08	1.51e-08
		80.9	1.43e-08	1.48e-08
		81	1.4e-08	1.46e-08
		81.1	1.37e-08	1.44e-08
		81.2	1.34e-08	1.43e-08
		81.3	1.32e-08	1.41e-08
		81.4	1.29e-08	1.39e-08
		81.5	1.27e-08	1.38e-08
		81.6	1.26e-08	1.37e-08
		81.7	1.24e-08	1.35e-08
		81.8	1.22e-08	1.34e-08
		81.9	1.21e-08	1.33e-08
		82	1.2e-08	1.32e-08
		82.1	1.18e-08	1.31e-08
		82.2	1.17e-08	1.3e-08
		82.3	1.16e-08	1.29e-08
		82.4	1.15e-08	1.28e-08
		82.5	1.13e-08	1.28e-08
		82.6	1.12e-08	1.26e-08
		82.7	1.11e-08	1.24e-08
		82.8	1.1e-08	1.24e-08
		82.9	1.1e-08	1.23e-08
		83	1.09e-08	1.25e-08
		83.1	1.08e-08	1.2e-08
		83.2	1.07e-08	1.22e-08
		83.3	1.07e-08	1.19e-08
		83.4	1.06e-08	1.2e-08
		83.5	1.05e-08	1.19e-08
		83.6	1.05e-08	1.19e-08
		83.7	1.04e-08	1.18e-08
		83.8	1.04e-08	1.17e-08
		83.9	1.03e-08	1.17e-08
		84	1.03e-08	1.16e-08
		84.1	1.02e-08	1.16e-08
		84.2	1.01e-08	1.16e-08
		84.3	1.01e-08	1.15e-08
		84.4	1e-08	1.15e-08
		84.5	9.99e-09	1.14e-08
		84.6	9.95e-09	1.13e-08
		84.7	9.95e-09	1.13e-08
		84.8	9.89e-09	1.12e-08
		84.9	9.79e-09	1.12e-08
		85	9.78e-09	1.13e-08
		85.1	9.82e-09	1.12e-08
		85.2	9.69e-09	1.08e-08
		85.3	9.68e-09	1.1e-08
		85.4	9.66e-09	1.09e-08
		85.5	9.6e-09	1.09e-08
		85.6	9.58e-09	1.09e-08
		85.7	9.55e-09	1.08e-08
		85.8	9.52e-09	1.1e-08
		85.9	9.49e-09	1.05e-08
		86	9.46e-09	1.07e-08
		86.1	9.43e-09	1.07e-08
		86.2	9.41e-09	1.06e-08
		86.3	9.37e-09	1.08e-08
		86.4	9.35e-09	1.05e-08
		86.5	9.32e-09	1.05e-08
		86.6	9.3e-09	1.05e-08
		86.7	9.27e-09	1.04e-08
		86.8	9.25e-09	1.04e-08
		86.9	9.23e-09	1.04e-08
		87	9.21e-09	1.03e-08
		87.1	9.18e-09	1.05e-08
		87.2	9.17e-09	1.02e-08
		87.3	9.15e-09	1.02e-08
		87.4	9.12e-09	1.02e-08
		87.5	9.09e-09	1.02e-08
		87.6	9.08e-09	1.02e-08
		87.7	9.06e-09	1.01e-08
		87.8	9.04e-09	1.01e-08
		87.9	9.02e-09	1.01e-08
		88	8.99e-09	1e-08
		88.1	8.97e-09	1e-08
		88.2	8.96e-09	1e-08
		88.3	8.94e-09	9.97e-09
		88.4	8.92e-09	9.93e-09
		88.5	8.91e-09	9.9e-09
		88.6	8.89e-09	9.87e-09
		88.7	8.87e-09	9.86e-09
		88.8	8.85e-09	9.82e-09
		88.9	8.84e-09	9.79e-09
		89	8.82e-09	9.79e-09
		89.1	8.8e-09	9.74e-09
		89.2	8.79e-09	9.72e-09
		89.3	8.77e-09	9.72e-09
		89.4	8.76e-09	9.68e-09
		89.5	8.75e-09	9.65e-09
		89.6	8.73e-09	9.63e-09
		89.7	8.72e-09	9.6e-09
		89.8	8.7e-09	9.59e-09
		89.9	8.69e-09	9.56e-09
		90	8.68e-09	9.52e-09
		90.1	8.66e-09	9.51e-09
		90.2	8.65e-09	9.47e-09
		90.3	8.64e-09	9.48e-09
		90.4	8.63e-09	9.45e-09
		90.5	8.62e-09	9.42e-09
		90.6	8.61e-09	9.4e-09
		90.7	8.6e-09	9.38e-09
		90.8	8.59e-09	9.36e-09
		90.9	8.57e-09	9.32e-09
		91	8.56e-09	9.31e-09
		91.1	8.55e-09	9.28e-09
		91.2	8.54e-09	9.28e-09
		91.3	8.53e-09	9.26e-09
		91.4	8.53e-09	9.22e-09
		91.5	8.51e-09	9.22e-09
		91.6	8.5e-09	9.2e-09
		91.7	8.49e-09	9.17e-09
		91.8	8.48e-09	9.15e-09
		91.9	8.47e-09	9.14e-09
		92	8.46e-09	9.15e-09
		92.1	8.45e-09	9.1e-09
		92.2	8.44e-09	9.08e-09
		92.3	8.43e-09	9.04e-09
		92.4	8.42e-09	9.16e-09
		92.5	8.41e-09	9.08e-09
		92.6	8.4e-09	9.04e-09
		92.7	8.4e-09	9.03e-09
		92.8	8.4e-09	9e-09
		92.9	8.38e-09	8.99e-09
		93	8.37e-09	8.98e-09
		93.1	8.37e-09	8.94e-09
		93.2	8.35e-09	8.96e-09
		93.3	8.35e-09	8.71e-09
		93.4	8.34e-09	8.86e-09
		93.5	8.34e-09	8.85e-09
		93.6	8.33e-09	8.83e-09
		93.7	8.31e-09	8.84e-09
		93.8	8.31e-09	8.8e-09
		93.9	8.3e-09	8.78e-09
		94	8.29e-09	8.77e-09
		94.1	8.29e-09	8.75e-09
		94.2	8.28e-09	8.88e-09
		94.3	8.27e-09	8.68e-09
		94.4	8.27e-09	8.66e-09
		94.5	8.26e-09	8.69e-09
		94.6	8.25e-09	8.67e-09
		94.7	8.24e-09	8.82e-09
		94.8	8.24e-09	8.63e-09
		94.9	8.23e-09	8.61e-09
		95	8.22e-09	8.8e-09
		95.1	8.22e-09	8.45e-09
		95.2	8.21e-09	8.61e-09
		95.3	8.21e-09	8.56e-09
		95.4	8.2e-09	8.58e-09
		95.5	8.17e-09	8.53e-09
		95.6	8.2e-09	8.72e-09
		95.7	8.21e-09	8.32e-09
		95.8	8.13e-09	8.5e-09
		95.9	8.16e-09	8.48e-09
		96	8.16e-09	8.7e-09
		96.1	8.16e-09	8.64e-09
		96.2	8.15e-09	8.41e-09
		96.3	8.14e-09	8.58e-09
		96.4	8.15e-09	8.46e-09
		96.5	8.17e-09	8.32e-09
		96.6	8.12e-09	8.4e-09
		96.7	8.11e-09	8.38e-09
		96.8	8.17e-09	8.39e-09
		96.9	8.06e-09	8.34e-09
		97	8.1e-09	8.37e-09
		97.1	8.06e-09	8.33e-09
		97.2	8.08e-09	8.51e-09
		97.3	8.08e-09	8.26e-09
		97.4	8.07e-09	8.27e-09
		97.5	8.07e-09	8.29e-09
		97.6	8.06e-09	8.47e-09
		97.7	8.06e-09	8.16e-09
		97.8	8.05e-09	8.21e-09
		97.9	8.05e-09	8.21e-09
		98	8.08e-09	8.16e-09
		98.1	8.09e-09	8.11e-09
		98.2	7.98e-09	8.16e-09
		98.3	8.02e-09	8.2e-09
		98.4	8.01e-09	8.14e-09
		98.5	8.03e-09	8.08e-09
		98.6	8e-09	8e-09
		98.7	8e-09	8.11e-09
		98.8	7.99e-09	8.11e-09
		98.9	7.99e-09	8.11e-09
		99	7.98e-09	8.09e-09
		99.1	7.98e-09	8.1e-09
		99.2	7.98e-09	8.11e-09
		99.3	7.97e-09	7.98e-09
		99.4	3.24e-08	8.01e-09
		99.5	7.28e-08	8.03e-09
		99.6	7.92e-08	8.05e-09
		99.7	8.11e-08	8.16e-09
		99.8	8.19e-08	7.86e-09
		99.9	8.22e-08	7.97e-09
		100	8.21e-08	7.96e-09
		100.1	8.22e-08	8.08e-09
		100.2	8.19e-08	7.96e-09
		100.3	8.19e-08	1.47e-08
		100.4	8.18e-08	1.5e-08
		100.5	8.11e-08	1.53e-08
		100.6	8.09e-08	1.58e-08
		100.7	8.11e-08	1.58e-08
		100.8	8.11e-08	1.61e-08
		100.9	8.11e-08	1.63e-08
		101	8.09e-08	1.65e-08
		101.1	8.05e-08	1.67e-08
		101.2	8.06e-08	1.69e-08
		101.3	8.06e-08	1.72e-08
		101.4	8.02e-08	1.72e-08
		101.5	8.05e-08	1.76e-08
		101.6	7.98e-08	1.76e-08
		101.7	8e-08	1.75e-08
		101.8	7.95e-08	1.78e-08
		101.9	7.95e-08	1.8e-08
		102	7.94e-08	1.81e-08
		102.1	7.93e-08	1.84e-08
		102.2	7.93e-08	1.82e-08
		102.3	7.91e-08	1.84e-08
		102.4	7.94e-08	1.85e-08
		102.5	7.91e-08	1.87e-08
		102.6	7.91e-08	1.9e-08
		102.7	7.91e-08	1.88e-08
		102.8	7.92e-08	1.9e-08
		102.9	7.88e-08	1.88e-08
		103	7.85e-08	1.91e-08
		103.1	7.86e-08	1.92e-08
		103.2	7.87e-08	1.95e-08
		103.3	7.86e-08	1.93e-08
		103.4	7.82e-08	1.95e-08
		103.5	7.84e-08	1.94e-08
		103.6	7.84e-08	1.95e-08
		103.7	7.84e-08	1.96e-08
		103.8	7.8e-08	1.97e-08
		103.9	7.78e-08	1.98e-08
		104	7.77e-08	2.01e-08
		104.1	7.84e-08	1.98e-08
		104.2	7.84e-08	2e-08
		104.3	7.78e-08	2.02e-08
		104.4	7.76e-08	2e-08
		104.5	7.78e-08	2.02e-08
		104.6	7.78e-08	2e-08
		104.7	7.74e-08	2.02e-08
		104.8	7.75e-08	2.03e-08
		104.9	7.76e-08	2.03e-08
		105	7.74e-08	2.05e-08
		105.1	7.76e-08	2.03e-08
		105.2	7.72e-08	2.04e-08
		105.3	7.71e-08	2.05e-08
		105.4	7.7e-08	2.06e-08
		105.5	7.71e-08	2.08e-08
		105.6	7.7e-08	2.05e-08
		105.7	7.72e-08	2.07e-08
		105.8	7.7e-08	2.08e-08
		105.9	7.67e-08	2.1e-08
		106	7.67e-08	2.07e-08
		106.1	7.66e-08	2.08e-08
		106.2	7.67e-08	2.11e-08
		106.3	7.66e-08	2.07e-08
		106.4	7.65e-08	2.09e-08
		106.5	7.64e-08	2.09e-08
		106.6	7.65e-08	2.1e-08
		106.7	7.65e-08	2.1e-08
		106.8	7.64e-08	2.11e-08
		106.9	7.63e-08	2.12e-08
		107	7.63e-08	2.11e-08
		107.1	7.62e-08	2.12e-08
		107.2	7.63e-08	2.12e-08
		107.3	7.67e-08	2.12e-08
		107.4	7.63e-08	2.12e-08
		107.5	7.63e-08	2.13e-08
		107.6	7.65e-08	2.13e-08
		107.7	7.65e-08	2.13e-08
		107.8	7.62e-08	2.15e-08
		107.9	7.62e-08	2.12e-08
		108	7.62e-08	2.15e-08
		108.1	7.62e-08	2.12e-08
		108.2	7.62e-08	2.15e-08
		108.3	7.62e-08	2.13e-08
		108.4	7.62e-08	2.16e-08
		108.5	7.6e-08	2.13e-08
		108.6	7.61e-08	2.15e-08
		108.7	7.6e-08	2.15e-08
		108.8	7.6e-08	2.16e-08
		108.9	7.59e-08	2.16e-08
		109	7.59e-08	2.17e-08
		109.1	7.6e-08	2.16e-08
		109.2	7.61e-08	2.17e-08
		109.3	7.59e-08	2.17e-08
		109.4	7.59e-08	2.17e-08
		109.5	7.6e-08	2.17e-08
		109.6	7.59e-08	2.15e-08
		109.7	7.59e-08	2.17e-08
		109.8	7.58e-08	2.19e-08
		109.9	7.57e-08	2.18e-08
		110	7.56e-08	2.16e-08
		110.1	7.57e-08	2.2e-08
		110.2	7.54e-08	2.17e-08
		110.3	7.54e-08	2.19e-08
		110.4	7.54e-08	2.17e-08
		110.5	7.55e-08	2.18e-08
		110.6	7.54e-08	2.18e-08
		110.7	7.55e-08	2.19e-08
		110.8	7.55e-08	2.19e-08
		110.9	7.55e-08	2.19e-08
		111	7.53e-08	2.21e-08
		111.1	7.53e-08	2.18e-08
		111.2	7.51e-08	2.19e-08
		111.3	7.52e-08	2.19e-08
		111.4	7.53e-08	2.2e-08
		111.5	7.53e-08	2.21e-08
		111.6	7.54e-08	2.2e-08
		111.7	7.53e-08	2.19e-08
		111.8	7.53e-08	2.21e-08
		111.9	7.53e-08	2.19e-08
		112	7.52e-08	2.2e-08
		112.1	7.52e-08	2.22e-08
		112.2	7.53e-08	2.21e-08
		112.3	7.52e-08	2.2e-08
		112.4	7.5e-08	2.21e-08
		112.5	7.51e-08	2.21e-08
		112.6	7.51e-08	2.21e-08
		112.7	7.51e-08	2.21e-08
		112.8	7.52e-08	2.21e-08
		112.9	7.5e-08	2.21e-08
		113	7.51e-08	2.21e-08
		113.1	7.5e-08	2.21e-08
		113.2	7.51e-08	2.21e-08
		113.3	7.5e-08	2.22e-08
		113.4	7.5e-08	2.22e-08
		113.5	7.49e-08	2.22e-08
		113.6	7.5e-08	2.22e-08
		113.7	7.5e-08	2.22e-08
		113.8	7.5e-08	2.22e-08
		113.9	7.48e-08	2.22e-08
		114	7.49e-08	2.22e-08
		114.1	7.47e-08	2.22e-08
		114.2	7.47e-08	2.24e-08
		114.3	7.48e-08	2.21e-08
		114.4	7.48e-08	2.25e-08
		114.5	7.47e-08	2.21e-08
		114.6	7.48e-08	2.23e-08
		114.7	7.47e-08	2.24e-08
		114.8	7.47e-08	2.21e-08
		114.9	7.48e-08	2.23e-08
		115	7.47e-08	2.23e-08
		115.1	7.47e-08	2.25e-08
		115.2	7.46e-08	2.21e-08
		115.3	7.46e-08	2.23e-08
		115.4	7.46e-08	2.24e-08
		115.5	7.46e-08	2.23e-08
		115.6	7.45e-08	2.21e-08
		115.7	7.43e-08	2.25e-08
		115.8	7.42e-08	2.23e-08
		115.9	7.42e-08	2.24e-08
		116	7.43e-08	2.23e-08
		116.1	7.43e-08	2.25e-08
		116.2	7.42e-08	2.23e-08
		116.3	7.46e-08	2.24e-08
		116.4	7.4e-08	2.24e-08
		116.5	7.42e-08	2.24e-08
		116.6	7.41e-08	2.25e-08
		116.7	7.42e-08	2.23e-08
		116.8	7.42e-08	2.24e-08
		116.9	7.44e-08	2.23e-08
		117	7.4e-08	2.24e-08
		117.1	7.41e-08	2.24e-08
		117.2	7.41e-08	2.24e-08
		117.3	7.42e-08	2.23e-08
		117.4	7.43e-08	2.24e-08
		117.5	7.42e-08	2.24e-08
		117.6	7.42e-08	2.26e-08
		117.7	7.42e-08	2.25e-08
		117.8	7.42e-08	2.22e-08
		117.9	7.41e-08	2.24e-08
		118	7.38e-08	2.25e-08
		118.1	7.39e-08	2.25e-08
		118.2	7.4e-08	2.24e-08
		118.3	7.4e-08	2.25e-08
		118.4	7.39e-08	2.25e-08
		118.5	7.41e-08	2.25e-08
		118.6	7.38e-08	2.25e-08
		118.7	7.39e-08	2.25e-08
		118.8	7.38e-08	2.25e-08
		118.9	7.39e-08	2.25e-08
		119	7.39e-08	2.25e-08
		119.1	7.38e-08	2.25e-08
		119.2	7.38e-08	2.25e-08
		119.3	7.38e-08	2.25e-08
		119.4	7.39e-08	2.25e-08
		119.5	7.36e-08	2.25e-08
		119.6	7.37e-08	2.25e-08
		119.7	7.37e-08	2.25e-08
		119.8	7.35e-08	2.25e-08
		119.9	7.36e-08	1.95e-08
		120	7.33e-08	1.69e-08
		120.1	7.33e-08	1.64e-08
		120.2	7.32e-08	1.6e-08
		120.3	4.76e-08	1.57e-08
		120.4	1.91e-08	1.53e-08
		120.5	1.73e-08	1.5e-08
		120.6	1.62e-08	1.47e-08
		120.7	1.54e-08	1.44e-08
		120.8	1.49e-08	1.45e-08
		120.9	1.44e-08	1.4e-08
		121	1.4e-08	1.39e-08
		121.1	1.37e-08	1.38e-08
		121.2	1.34e-08	1.36e-08
		121.3	1.31e-08	1.35e-08
		121.4	1.29e-08	1.32e-08
		121.5	1.27e-08	1.32e-08
		121.6	1.25e-08	1.31e-08
		121.7	1.23e-08	1.3e-08
		121.8	1.21e-08	1.31e-08
		121.9	1.2e-08	1.26e-08
		122	1.19e-08	1.27e-08
		122.1	1.17e-08	1.26e-08
		122.2	1.16e-08	1.23e-08
		122.3	1.15e-08	1.23e-08
		122.4	1.14e-08	1.23e-08
		122.5	1.12e-08	1.23e-08
		122.6	1.12e-08	1.22e-08
		122.7	1.11e-08	1.21e-08
		122.8	1.1e-08	1.19e-08
		122.9	1.09e-08	1.19e-08
		123	1.08e-08	1.18e-08
		123.1	1.07e-08	1.18e-08
		123.2	1.06e-08	1.17e-08
		123.3	1.06e-08	1.16e-08
		123.4	1.05e-08	1.16e-08
		123.5	1.04e-08	1.15e-08
		123.6	1.04e-08	1.14e-08
		123.7	1.03e-08	1.13e-08
		123.8	1.02e-08	1.13e-08
		123.9	1.02e-08	1.14e-08
		124	1.02e-08	1.11e-08
		124.1	1.01e-08	1.12e-08
		124.2	1.01e-08	1.12e-08
		124.3	1e-08	1.11e-08
		124.4	9.96e-09	1.12e-08
		124.5	9.92e-09	1.08e-08
		124.6	9.88e-09	1.09e-08
		124.7	9.84e-09	1.09e-08
		124.8	9.79e-09	1.09e-08
		124.9	9.75e-09	1.08e-08
		125	9.74e-09	1.08e-08
		125.1	9.69e-09	1.07e-08
		125.2	9.65e-09	1.07e-08
		125.3	9.61e-09	1.08e-08
		125.4	9.58e-09	1.05e-08
		125.5	9.55e-09	1.06e-08
		125.6	9.51e-09	1.05e-08
		125.7	9.49e-09	1.05e-08
		125.8	9.46e-09	1.05e-08
		125.9	9.42e-09	1.04e-08
		126	9.4e-09	1.05e-08
		126.1	9.37e-09	1.04e-08
		126.2	9.35e-09	1.03e-08
		126.3	9.32e-09	1.03e-08
		126.4	9.25e-09	1.03e-08
		126.5	9.25e-09	1.02e-08
		126.6	9.28e-09	1.02e-08
		126.7	9.22e-09	1.02e-08
		126.8	9.16e-09	1.01e-08
		126.9	9.18e-09	1.01e-08
		127	9.15e-09	1.01e-08
		127.1	9.13e-09	1e-08
		127.2	9.11e-09	1e-08
		127.3	9.09e-09	9.98e-09
		127.4	9.07e-09	9.98e-09
		127.5	9.04e-09	1.01e-08
		127.6	9.02e-09	9.89e-09
		127.7	9e-09	9.87e-09
		127.8	8.98e-09	9.85e-09
		127.9	8.97e-09	9.81e-09
		128	8.91e-09	9.8e-09
		128.1	8.92e-09	9.77e-09
		128.2	8.9e-09	9.76e-09
		128.3	8.89e-09	9.72e-09
		128.4	8.87e-09	9.69e-09
		128.5	8.86e-09	9.67e-09
		128.6	8.84e-09	9.66e-09
		128.7	8.83e-09	9.64e-09
		128.8	8.81e-09	9.63e-09
		128.9	8.77e-09	9.59e-09
		129	8.85e-09	9.56e-09
		129.1	8.73e-09	9.54e-09
		129.2	8.71e-09	9.52e-09
		129.3	8.78e-09	9.51e-09
		129.4	8.71e-09	9.46e-09
		129.5	8.72e-09	9.45e-09
		129.6	8.69e-09	9.42e-09
		129.7	8.71e-09	9.41e-09
		129.8	8.66e-09	9.4e-09
		129.9	8.71e-09	9.36e-09
		130	8.67e-09	9.36e-09
		130.1	8.59e-09	9.32e-09
		130.2	8.62e-09	9.31e-09
		130.3	8.6e-09	9.28e-09
		130.4	8.6e-09	9.28e-09
		130.5	8.59e-09	9.26e-09
		130.6	8.58e-09	9.23e-09
		130.7	8.61e-09	9.08e-09
		130.8	8.56e-09	9.2e-09
		130.9	8.61e-09	9.09e-09
		131	8.54e-09	9.14e-09
		131.1	8.5e-09	9.06e-09
		131.2	8.52e-09	9.09e-09
		131.3	8.53e-09	9.1e-09
		131.4	8.48e-09	9.32e-09
		131.5	8.5e-09	9.01e-09
		131.6	8.46e-09	8.92e-09
		131.7	8.48e-09	9.02e-09
		131.8	8.48e-09	9.06e-09
		131.9	8.47e-09	9.02e-09
		132	8.43e-09	8.92e-09
		132.1	8.46e-09	9.17e-09
		132.2	8.45e-09	8.93e-09
		132.3	8.44e-09	8.87e-09
		132.4	8.43e-09	8.88e-09
		132.5	8.42e-09	8.9e-09
		132.6	8.42e-09	8.87e-09
		132.7	8.44e-09	9.06e-09
		132.8	8.36e-09	8.72e-09
		132.9	8.36e-09	8.82e-09
		133	8.34e-09	8.81e-09
		133.1	8.38e-09	9.01e-09
		133.2	8.36e-09	8.7e-09
		133.3	8.3e-09	8.84e-09
		133.4	8.33e-09	8.67e-09
		133.5	8.33e-09	8.72e-09
		133.6	8.33e-09	8.72e-09
		133.7	8.32e-09	8.7e-09
		133.8	8.31e-09	8.69e-09
		133.9	8.32e-09	8.55e-09
		134	8.31e-09	8.66e-09
		134.1	8.3e-09	8.65e-09
		134.2	8.29e-09	8.62e-09
		134.3	8.29e-09	8.61e-09
		134.4	8.28e-09	8.62e-09
		134.5	8.3e-09	8.68e-09
		134.6	8.26e-09	8.63e-09
		134.7	8.26e-09	8.5e-09
		134.8	8.26e-09	8.52e-09
		134.9	8.26e-09	8.54e-09
		135	8.25e-09	8.52e-09
		135.1	8.27e-09	8.51e-09
		135.2	8.21e-09	8.52e-09
		135.3	8.22e-09	8.55e-09
		135.4	8.21e-09	8.54e-09
		135.5	8.22e-09	8.32e-09
		135.6	8.27e-09	8.41e-09
		135.7	8.15e-09	8.56e-09
		135.8	8.2e-09	8.31e-09
		135.9	8.21e-09	8.4e-09
		136	8.15e-09	8.4e-09
		136.1	8.18e-09	8.4e-09
		136.2	8.2e-09	8.37e-09
		136.3	8.16e-09	8.36e-09
		136.4	8.16e-09	8.35e-09
		136.5	8.16e-09	8.34e-09
		136.6	8.15e-09	8.33e-09
		136.7	8.14e-09	8.32e-09
		136.8	8.19e-09	8.3e-09
		136.9	8.17e-09	8.29e-09
		137	8.19e-09	8.29e-09
		137.1	8.14e-09	8.27e-09
		137.2	8.12e-09	8.24e-09
		137.3	8.08e-09	8.24e-09
		137.4	8.11e-09	8.22e-09
		137.5	8.12e-09	8.22e-09
		137.6	8.13e-09	8.22e-09
		137.7	8.06e-09	8.2e-09
		137.8	8.11e-09	8.18e-09
		137.9	8.08e-09	8.17e-09
		138	8.13e-09	8.16e-09
		138.1	8.05e-09	8.14e-09
		138.2	8.07e-09	8.14e-09
		138.3	8.07e-09	8.13e-09
		138.4	8.06e-09	8.12e-09
		138.5	8.09e-09	8.11e-09
		138.6	8.11e-09	8.12e-09
		138.7	8.05e-09	8.09e-09
		138.8	8.05e-09	8.08e-09
		138.9	8.08e-09	8.05e-09
		139	7.99e-09	8.06e-09
		139.1	8.03e-09	8.04e-09
		139.2	8.09e-09	8.04e-09
		139.3	8.04e-09	8.03e-09
		139.4	7.96e-09	8.03e-09
		139.5	8.01e-09	8.02e-09
		139.6	8.05e-09	8.01e-09
		139.7	8e-09	7.99e-09
		139.8	7.97e-09	7.98e-09
		139.9	8.42e-09	7.96e-09
		140	8.43e-09	8.16e-09
		140.1	1.02e-08	8.16e-09
		140.2	6.02e-08	1.41e-08
		140.3	7.34e-08	1.44e-08
		140.4	7.64e-08	1.46e-08
		140.5	7.77e-08	1.49e-08
		140.6	7.82e-08	1.52e-08
		140.7	7.81e-08	1.54e-08
		140.8	7.82e-08	1.56e-08
		140.9	7.8e-08	1.59e-08
		141	7.79e-08	1.61e-08
		141.1	7.76e-08	1.62e-08
		141.2	7.69e-08	1.64e-08
		141.3	7.68e-08	1.65e-08
		141.4	7.7e-08	1.67e-08
		141.5	7.69e-08	1.69e-08
		141.6	7.69e-08	1.7e-08
		141.7	7.7e-08	1.71e-08
		141.8	7.68e-08	1.73e-08
		141.9	7.64e-08	1.74e-08
		142	7.65e-08	1.75e-08
		142.1	7.66e-08	1.76e-08
		142.2	7.6e-08	1.77e-08
		142.3	7.54e-08	1.78e-08
		142.4	7.61e-08	1.79e-08
		142.5	7.6e-08	1.8e-08
		142.6	7.57e-08	1.81e-08
		142.7	7.57e-08	1.82e-08
		142.8	7.56e-08	1.83e-08
		142.9	7.59e-08	1.84e-08
		143	7.57e-08	1.85e-08
		143.1	7.55e-08	1.86e-08
		143.2	7.56e-08	1.86e-08
		143.3	7.56e-08	1.87e-08
		143.4	7.55e-08	1.87e-08
		143.5	7.54e-08	1.88e-08
		143.6	7.5e-08	1.89e-08
		143.7	7.53e-08	1.9e-08
		143.8	7.49e-08	1.9e-08
		143.9	7.5e-08	1.91e-08
		144	7.49e-08	1.92e-08
		144.1	7.45e-08	1.92e-08
		144.2	7.49e-08	1.92e-08
		144.3	7.49e-08	1.93e-08
		144.4	7.48e-08	1.93e-08
		144.5	7.48e-08	1.94e-08
		144.6	7.48e-08	1.94e-08
		144.7	7.46e-08	1.95e-08
		144.8	7.43e-08	1.95e-08
		144.9	7.44e-08	1.96e-08
		145	7.43e-08	1.96e-08
		145.1	7.44e-08	1.97e-08
		145.2	7.42e-08	1.97e-08
		145.3	7.41e-08	1.98e-08
		145.4	7.41e-08	1.98e-08
		145.5	7.42e-08	1.98e-08
		145.6	7.42e-08	1.99e-08
		145.7	7.39e-08	1.99e-08
		145.8	7.4e-08	2e-08
		145.9	7.4e-08	2e-08
		146	7.38e-08	2e-08
		146.1	7.38e-08	2.01e-08
		146.2	7.36e-08	2.01e-08
		146.3	7.35e-08	2.01e-08
		146.4	7.35e-08	2.02e-08
		146.5	7.34e-08	2.02e-08
		146.6	7.34e-08	2.02e-08
		146.7	7.33e-08	2.02e-08
		146.8	7.35e-08	2.03e-08
		146.9	7.32e-08	2.03e-08
		147	7.32e-08	2.03e-08
		147.1	7.34e-08	2.04e-08
		147.2	7.34e-08	2.04e-08
		147.3	7.33e-08	2.04e-08
		147.4	7.32e-08	2.04e-08
		147.5	7.32e-08	2.05e-08
		147.6	7.31e-08	2.05e-08
		147.7	7.3e-08	2.05e-08
		147.8	7.31e-08	2.05e-08
		147.9	7.31e-08	2.06e-08
		148	7.29e-08	2.06e-08
		148.1	7.28e-08	2.06e-08
		148.2	7.28e-08	2.06e-08
		148.3	7.25e-08	2.06e-08
		148.4	7.26e-08	2.07e-08
		148.5	7.25e-08	2.07e-08
		148.6	7.26e-08	2.07e-08
		148.7	7.27e-08	2.07e-08
		148.8	7.28e-08	2.08e-08
		148.9	7.26e-08	2.07e-08
		149	7.23e-08	2.08e-08
		149.1	7.2e-08	2.08e-08
		149.2	7.23e-08	2.08e-08
		149.3	7.26e-08	2.08e-08
		149.4	7.23e-08	2.09e-08
		149.5	7.21e-08	2.09e-08
		149.6	7.24e-08	2.09e-08
		149.7	7.25e-08	2.09e-08
		149.8	7.23e-08	2.09e-08
		149.9	7.25e-08	2.1e-08
		150	7.23e-08	2.1e-08
		150.1	7.21e-08	2.1e-08
		150.2	7.23e-08	2.1e-08
		150.3	7.17e-08	2.1e-08
		150.4	7.2e-08	2.1e-08
		150.5	7.2e-08	2.1e-08
		150.6	7.19e-08	2.11e-08
		150.7	7.16e-08	2.11e-08
		150.8	7.15e-08	2.11e-08
		150.9	7.15e-08	2.11e-08
		151	7.14e-08	2.11e-08
		151.1	7.15e-08	2.11e-08
		151.2	7.15e-08	2.12e-08
		151.3	7.14e-08	2.12e-08
		151.4	7.15e-08	2.12e-08
		151.5	7.15e-08	2.12e-08
		151.6	7.13e-08	2.12e-08
		151.7	7.13e-08	2.12e-08
		151.8	7.14e-08	2.12e-08
		151.9	7.21e-08	2.13e-08
		152	7.19e-08	2.12e-08
		152.1	7.2e-08	2.13e-08
		152.2	7.21e-08	2.13e-08
		152.3	7.2e-08	2.13e-08
		152.4	7.19e-08	2.13e-08
		152.5	7.18e-08	2.13e-08
		152.6	7.19e-08	2.13e-08
		152.7	7.18e-08	2.13e-08
		152.8	7.18e-08	2.13e-08
		152.9	7.17e-08	2.14e-08
		153	7.17e-08	2.14e-08
		153.1	7.18e-08	2.14e-08
		153.2	7.17e-08	2.13e-08
		153.3	7.16e-08	2.13e-08
		153.4	7.17e-08	2.14e-08
		153.5	7.18e-08	2.14e-08
		153.6	7.16e-08	2.14e-08
		153.7	7.11e-08	2.14e-08
		153.8	7.11e-08	2.14e-08
		153.9	7.09e-08	2.14e-08
		154	7.09e-08	2.14e-08
		154.1	7.08e-08	2.14e-08
		154.2	7.12e-08	2.14e-08
		154.3	7.1e-08	2.15e-08
		154.4	7.15e-08	2.14e-08
		154.5	7.15e-08	2.15e-08
		154.6	7.17e-08	2.15e-08
		154.7	7.13e-08	2.15e-08
		154.8	7.08e-08	2.15e-08
		154.9	7.11e-08	2.15e-08
		155	7.11e-08	2.15e-08
		155.1	7.08e-08	2.15e-08
		155.2	7.07e-08	2.15e-08
		155.3	7.08e-08	2.15e-08
		155.4	7.08e-08	2.15e-08
		155.5	7.06e-08	2.16e-08
		155.6	7.08e-08	2.16e-08
		155.7	7.07e-08	2.16e-08
		155.8	7.09e-08	2.16e-08
		155.9	7.08e-08	2.16e-08
		156	7.06e-08	2.16e-08
		156.1	7.07e-08	2.17e-08
		156.2	7.08e-08	2.17e-08
		156.3	7.07e-08	2.16e-08
		156.4	7.05e-08	2.16e-08
		156.5	7.06e-08	2.16e-08
		156.6	7.08e-08	2.17e-08
		156.7	7.07e-08	2.17e-08
		156.8	7.06e-08	2.16e-08
		156.9	7.07e-08	2.17e-08
		157	7.06e-08	2.17e-08
		157.1	7.06e-08	2.17e-08
		157.2	7.05e-08	2.17e-08
		157.3	7.08e-08	2.16e-08
		157.4	7.06e-08	2.17e-08
		157.5	7.07e-08	2.17e-08
		157.6	7.07e-08	2.17e-08
		157.7	7.04e-08	2.17e-08
		157.8	7.05e-08	2.17e-08
		157.9	7.06e-08	2.17e-08
		158	7.06e-08	2.17e-08
		158.1	7.06e-08	2.17e-08
		158.2	7.04e-08	2.17e-08
		158.3	7.05e-08	2.17e-08
		158.4	7.07e-08	2.17e-08
		158.5	7.1e-08	2.17e-08
		158.6	7.09e-08	2.17e-08
		158.7	7.04e-08	2.17e-08
		158.8	7.04e-08	2.17e-08
		158.9	7.04e-08	2.17e-08
		159	7.03e-08	2.17e-08
		159.1	7.03e-08	2.17e-08
		159.2	7.05e-08	2.17e-08
		159.3	7.03e-08	2.18e-08
		159.4	7.06e-08	2.18e-08
		159.5	7.04e-08	2.17e-08
		159.6	7.05e-08	2.18e-08
		159.7	7.06e-08	2.18e-08
		159.8	7.04e-08	2.18e-08
		159.9	5.21e-08	2.18e-08
		160	1.92e-08	1.78e-08
		160.1	1.71e-08	1.63e-08
		160.2	1.61e-08	1.58e-08
		160.3	1.53e-08	1.54e-08
		160.4	1.48e-08	1.51e-08
		160.5	1.43e-08	1.48e-08
		160.6	1.39e-08	1.45e-08
		160.7	1.36e-08	1.43e-08
		160.8	1.33e-08	1.41e-08
		160.9	1.3e-08	1.39e-08
		161	1.28e-08	1.37e-08
		161.1	1.26e-08	1.36e-08
		161.2	1.24e-08	1.33e-08
		161.3	1.22e-08	1.32e-08
		161.4	1.2e-08	1.32e-08
		161.5	1.19e-08	1.3e-08
		161.6	1.18e-08	1.29e-08
		161.7	1.16e-08	1.28e-08
		161.8	1.15e-08	1.26e-08
		161.9	1.14e-08	1.25e-08
		162	1.13e-08	1.24e-08
		162.1	1.12e-08	1.23e-08
		162.2	1.11e-08	1.22e-08
		162.3	1.1e-08	1.22e-08
		162.4	1.09e-08	1.21e-08
		162.5	1.08e-08	1.2e-08
		162.6	1.07e-08	1.19e-08
		162.7	1.06e-08	1.19e-08
		162.8	1.06e-08	1.18e-08
		162.9	1.05e-08	1.17e-08
		163	1.04e-08	1.16e-08
		163.1	1.04e-08	1.16e-08
		163.2	1.03e-08	1.15e-08
		163.3	1.02e-08	1.15e-08
		163.4	1.02e-08	1.14e-08
		163.5	1.02e-08	1.13e-08
		163.6	1.01e-08	1.13e-08
		163.7	9.98e-09	1.12e-08
		163.8	1e-08	1.12e-08
		163.9	9.88e-09	1.11e-08
		164	9.89e-09	1.11e-08
		164.1	9.84e-09	1.1e-08
		164.2	9.8e-09	1.1e-08
		164.3	9.77e-09	1.09e-08
		164.4	9.73e-09	1.09e-08
		164.5	9.69e-09	1.08e-08
		164.6	9.67e-09	1.08e-08
		164.7	9.63e-09	1.08e-08
		164.8	9.59e-09	1.07e-08
		164.9	9.56e-09	1.06e-08
		165	9.53e-09	1.06e-08
		165.1	9.5e-09	1.06e-08
		165.2	9.48e-09	1.05e-08
		165.3	9.44e-09	1.05e-08
		165.4	9.41e-09	1.06e-08
		165.5	9.38e-09	1.05e-08
		165.6	9.35e-09	1.04e-08
		165.7	9.32e-09	1.04e-08
		165.8	9.29e-09	1.04e-08
		165.9	9.27e-09	1.01e-08
		166	9.23e-09	1.03e-08
		166.1	9.22e-09	1.02e-08
		166.2	9.19e-09	1.02e-08
		166.3	9.16e-09	1.04e-08
		166.4	9.15e-09	1e-08
		166.5	9.13e-09	1.03e-08
		166.6	9.1e-09	1e-08
		166.7	9.08e-09	1e-08
		166.8	9.06e-09	1e-08
		166.9	9.03e-09	1.02e-08
		167	9.02e-09	9.87e-09
		167.1	8.99e-09	9.94e-09
		167.2	8.97e-09	9.9e-09
		167.3	8.95e-09	9.9e-09
		167.4	8.93e-09	9.71e-09
		167.5	8.91e-09	9.88e-09
		167.6	8.9e-09	9.73e-09
		167.7	8.89e-09	9.76e-09
		167.8	8.87e-09	9.75e-09
		167.9	8.86e-09	9.72e-09
		168	8.84e-09	9.68e-09
		168.1	8.83e-09	9.68e-09
		168.2	8.82e-09	9.66e-09
		168.3	8.8e-09	9.62e-09
		168.4	8.77e-09	9.61e-09
		168.5	8.75e-09	9.58e-09
		168.6	8.73e-09	9.56e-09
		168.7	8.71e-09	9.53e-09
		168.8	8.7e-09	9.51e-09
		168.9	8.68e-09	9.48e-09
		169	8.67e-09	9.48e-09
		169.1	8.65e-09	9.46e-09
		169.2	8.64e-09	9.42e-09
		169.3	8.62e-09	9.42e-09
		169.4	8.62e-09	9.42e-09
		169.5	8.6e-09	9.37e-09
		169.6	8.59e-09	9.34e-09
		169.7	8.58e-09	9.35e-09
		169.8	8.56e-09	9.31e-09
		169.9	8.55e-09	9.31e-09
		170	8.54e-09	9.47e-09
		170.1	8.52e-09	9.28e-09
		170.2	8.51e-09	9.04e-09
		170.3	8.5e-09	9.21e-09
		170.4	8.49e-09	9.42e-09
		170.5	8.48e-09	9.23e-09
		170.6	8.47e-09	9e-09
		170.7	8.47e-09	9.11e-09
		170.8	8.46e-09	9.13e-09
		170.9	8.43e-09	9.11e-09
		171	8.42e-09	9.08e-09
		171.1	8.41e-09	9.15e-09
		171.2	8.42e-09	9.21e-09
		171.3	8.46e-09	8.88e-09
		171.4	8.39e-09	9.02e-09
		171.5	8.37e-09	9.01e-09
		171.6	8.38e-09	9.01e-09
		171.7	8.31e-09	8.91e-09
		171.8	8.34e-09	8.97e-09
		171.9	8.4e-09	9.07e-09
		172	8.3e-09	8.75e-09
		172.1	8.3e-09	8.92e-09
		172.2	8.31e-09	9.07e-09
		172.3	8.31e-09	8.77e-09
		172.4	8.34e-09	8.84e-09
		172.5	8.25e-09	8.97e-09
		172.6	8.33e-09	8.8e-09
		172.7	8.26e-09	8.89e-09
		172.8	8.27e-09	8.79e-09
		172.9	8.28e-09	8.79e-09
		173	8.26e-09	8.77e-09
		173.1	8.29e-09	8.96e-09
		173.2	8.19e-09	8.67e-09
		173.3	8.25e-09	8.9e-09
		173.4	8.21e-09	8.55e-09
		173.5	8.25e-09	8.64e-09
		173.6	8.22e-09	8.79e-09
		173.7	8.21e-09	8.71e-09
		173.8	8.21e-09	8.45e-09
		173.9	8.21e-09	8.62e-09
		174	8.21e-09	8.64e-09
		174.1	8.22e-09	8.75e-09
		174.2	8.2e-09	8.77e-09
		174.3	8.2e-09	8.49e-09
		174.4	8.2e-09	8.56e-09
		174.5	8.2e-09	8.56e-09
		174.6	8.2e-09	8.59e-09
		174.7	8.19e-09	8.54e-09
		174.8	8.24e-09	8.56e-09
		174.9	8.14e-09	8.51e-09
		175	8.17e-09	8.7e-09
		175.1	8.17e-09	8.49e-09
		175.2	8.21e-09	8.48e-09
		175.3	8.13e-09	8.55e-09
		175.4	8.14e-09	8.46e-09
		175.5	8.18e-09	8.44e-09
		175.6	8.11e-09	8.44e-09
		175.7	8.15e-09	8.46e-09
		175.8	8.16e-09	8.28e-09
		175.9	8.18e-09	8.4e-09
		176	8.08e-09	8.57e-09
		176.1	8.16e-09	8.44e-09
		176.2	8.11e-09	8.22e-09
		176.3	8.11e-09	8.34e-09
		176.4	8.12e-09	8.35e-09
		176.5	8.16e-09	8.54e-09
		176.6	8.07e-09	8.13e-09
		176.7	8.11e-09	8.26e-09
		176.8	8.07e-09	8.31e-09
		176.9	8.09e-09	8.27e-09
		177	8.09e-09	8.32e-09
		177.1	8.14e-09	8.21e-09
		177.2	8.04e-09	8.48e-09
		177.3	8.09e-09	8.2e-09
		177.4	8.1e-09	8.27e-09
		177.5	8.07e-09	8.23e-09
		177.6	8.12e-09	8.2e-09
		177.7	8.02e-09	8.2e-09
		177.8	8.05e-09	8.11e-09
		177.9	8.05e-09	8.36e-09
		178	8.05e-09	8.01e-09
		178.1	8.04e-09	8.16e-09
		178.2	8.05e-09	8.15e-09
		178.3	8.02e-09	8.15e-09
		178.4	8.05e-09	8.14e-09
		178.5	8.01e-09	8.13e-09
		178.6	8.06e-09	8.14e-09
		178.7	7.99e-09	8.3e-09
		178.8	8.01e-09	8.11e-09
		178.9	8e-09	8.08e-09
		179	8e-09	7.93e-09
		179.1	8e-09	8.26e-09
		179.2	8.06e-09	7.98e-09
		179.3	7.95e-09	8.07e-09
		179.4	7.98e-09	8.04e-09
		179.5	7.98e-09	8.22e-09
		179.6	8.01e-09	8.16e-09
		179.7	7.96e-09	7.83e-09
		179.8	7.96e-09	7.99e-09
		179.9	7.97e-09	7.99e-09
		180	7.97e-09	7.99e-09
		180.1	3.34e-08	7.97e-09
		180.2	6.56e-08	7.95e-09
		180.3	7.12e-08	8.17e-09
		180.4	7.34e-08	1.31e-08
		180.5	7.42e-08	1.4e-08
		180.6	7.51e-08	1.39e-08
		180.7	7.52e-08	1.44e-08
		180.8	7.47e-08	1.46e-08
		180.9	7.45e-08	1.51e-08
		181	7.47e-08	1.5e-08
		181.1	7.49e-08	1.53e-08
		181.2	7.45e-08	1.55e-08
		181.3	7.43e-08	1.56e-08
		181.4	7.41e-08	1.58e-08
		181.5	7.42e-08	1.6e-08
		181.6	7.47e-08	1.62e-08
		181.7	7.48e-08	1.63e-08
		181.8	7.46e-08	1.62e-08
		181.9	7.43e-08	1.66e-08
		182	7.46e-08	1.67e-08
		182.1	7.43e-08	1.68e-08
		182.2	7.4e-08	1.69e-08
		182.3	7.37e-08	1.7e-08
		182.4	7.35e-08	1.71e-08
		182.5	7.35e-08	1.73e-08
		182.6	7.32e-08	1.73e-08
		182.7	7.32e-08	1.75e-08
		182.8	7.3e-08	1.75e-08
		182.9	7.29e-08	1.76e-08
		183	7.26e-08	1.77e-08
		183.1	7.32e-08	1.78e-08
		183.2	7.31e-08	1.79e-08
		183.3	7.31e-08	1.79e-08
		183.4	7.25e-08	1.8e-08
		183.5	7.27e-08	1.81e-08
		183.6	7.31e-08	1.81e-08
		183.7	7.31e-08	1.82e-08
		183.8	7.28e-08	1.83e-08
		183.9	7.27e-08	1.83e-08
		184	7.28e-08	1.84e-08
		184.1	7.25e-08	1.85e-08
		184.2	7.25e-08	1.85e-08
		184.3	7.26e-08	1.86e-08
		184.4	7.25e-08	1.86e-08
		184.5	7.23e-08	1.87e-08
		184.6	7.22e-08	1.87e-08
		184.7	7.2e-08	1.9e-08
		184.8	7.16e-08	1.87e-08
		184.9	7.19e-08	1.9e-08
		185	7.17e-08	1.88e-08
		185.1	7.17e-08	1.9e-08
		185.2	7.16e-08	1.9e-08
		185.3	7.2e-08	1.91e-08
		185.4	7.19e-08	1.9e-08
		185.5	7.17e-08	1.94e-08
		185.6	7.18e-08	1.93e-08
		185.7	7.15e-08	1.9e-08
		185.8	7.12e-08	1.93e-08
		185.9	7.12e-08	1.94e-08
		186	7.16e-08	1.95e-08
		186.1	7.15e-08	1.93e-08
		186.2	7.17e-08	1.94e-08
		186.3	7.16e-08	1.95e-08
		186.4	7.13e-08	1.95e-08
		186.5	7.14e-08	1.95e-08
		186.6	7.14e-08	1.96e-08
		186.7	7.15e-08	1.96e-08
		186.8	7.13e-08	1.96e-08
		186.9	7.13e-08	1.96e-08
		187	7.14e-08	1.97e-08
		187.1	7.12e-08	1.97e-08
		187.2	7.12e-08	1.97e-08
		187.3	7.11e-08	1.98e-08
		187.4	7.1e-08	1.98e-08
		187.5	7.09e-08	1.98e-08
		187.6	7.06e-08	1.98e-08
		187.7	7.08e-08	1.98e-08
		187.8	7.08e-08	1.98e-08
		187.9	7.04e-08	1.99e-08
		188	7.09e-08	1.99e-08
		188.1	7.06e-08	2e-08
		188.2	7.06e-08	2e-08
		188.3	7.07e-08	2.02e-08
		188.4	7.07e-08	2e-08
		188.5	7.08e-08	2.02e-08
		188.6	7.07e-08	1.99e-08
		188.7	7.03e-08	2.02e-08
		188.8	7.06e-08	2.02e-08
		188.9	7.06e-08	1.99e-08
		189	7.06e-08	2.01e-08
		189.1	7.06e-08	2.03e-08
		189.2	7.05e-08	2.01e-08
		189.3	7.02e-08	2.02e-08
		189.4	7.02e-08	2.03e-08
		189.5	6.99e-08	2.02e-08
		189.6	7.02e-08	2.03e-08
		189.7	7.04e-08	2.02e-08
		189.8	7.03e-08	2.03e-08
		189.9	7.03e-08	2.03e-08
		190	7.05e-08	2.03e-08
		190.1	7.06e-08	2.03e-08
		190.2	7.05e-08	2.03e-08
		190.3	7.04e-08	2.04e-08
		190.4	6.99e-08	2.04e-08
		190.5	7.03e-08	2.04e-08
		190.6	7.02e-08	2.04e-08
		190.7	7.03e-08	2.04e-08
		190.8	7.01e-08	2.04e-08
		190.9	7.02e-08	2.05e-08
		191	7.03e-08	2.05e-08
		191.1	7e-08	2.05e-08
		191.2	6.99e-08	2.05e-08
		191.3	6.99e-08	2.05e-08
		191.4	7.01e-08	2.05e-08
		191.5	7.01e-08	2.06e-08
		191.6	7.02e-08	2.06e-08
		191.7	7.05e-08	2.06e-08
		191.8	7e-08	2.06e-08
		191.9	6.99e-08	2.06e-08
		192	6.99e-08	2.06e-08
		192.1	6.97e-08	2.07e-08
		192.2	6.97e-08	2.06e-08
		192.3	6.99e-08	2.07e-08
		192.4	6.96e-08	2.07e-08
		192.5	7.01e-08	2.07e-08
		192.6	6.99e-08	2.07e-08
		192.7	6.97e-08	2.07e-08
		192.8	6.98e-08	2.07e-08
		192.9	6.98e-08	2.07e-08
		193	6.98e-08	2.07e-08
		193.1	7e-08	2.08e-08
		193.2	6.97e-08	2.07e-08
		193.3	6.97e-08	2.08e-08
		193.4	6.99e-08	2.08e-08
		193.5	7e-08	2.08e-08
		193.6	7e-08	2.08e-08
		193.7	6.98e-08	2.08e-08
		193.8	6.95e-08	2.1e-08
		193.9	6.95e-08	2.06e-08
		194	6.94e-08	2.08e-08
		194.1	6.94e-08	2.11e-08
		194.2	6.97e-08	2.08e-08
		194.3	6.94e-08	2.09e-08
		194.4	6.95e-08	2.07e-08
		194.5	6.95e-08	2.09e-08
		194.6	6.94e-08	2.09e-08
		194.7	6.94e-08	2.09e-08
		194.8	6.94e-08	2.11e-08
		194.9	6.93e-08	2.09e-08
		195	6.93e-08	2.09e-08
		195.1	6.94e-08	2.09e-08
		195.2	6.96e-08	2.1e-08
		195.3	6.98e-08	2.1e-08
		195.4	6.94e-08	2.1e-08
		195.5	6.93e-08	2.1e-08
		195.6	6.93e-08	2.1e-08
		195.7	6.93e-08	2.1e-08
		195.8	6.93e-08	2.1e-08
		195.9	6.91e-08	2.11e-08
		196	6.93e-08	2.09e-08
		196.1	6.93e-08	2.1e-08
		196.2	6.92e-08	2.1e-08
		196.3	6.93e-08	2.1e-08
		196.4	6.91e-08	2.11e-08
		196.5	6.92e-08	2.1e-08
		196.6	6.93e-08	2.11e-08
		196.7	6.95e-08	2.11e-08
		196.8	6.95e-08	2.1e-08
		196.9	6.93e-08	2.11e-08
		197	6.93e-08	2.1e-08
		197.1	6.94e-08	2.1e-08
		197.2	6.93e-08	2.11e-08
		197.3	6.92e-08	2.11e-08
		197.4	6.93e-08	2.11e-08
		197.5	6.91e-08	2.11e-08
		197.6	6.9e-08	2.11e-08
		197.7	6.9e-08	2.11e-08
		197.8	6.92e-08	2.11e-08
		197.9	6.91e-08	2.11e-08
		198	6.9e-08	2.11e-08
		198.1	6.91e-08	2.11e-08
		198.2	6.9e-08	2.11e-08
		198.3	6.9e-08	2.12e-08
		198.4	6.9e-08	2.13e-08
		198.5	6.9e-08	2.1e-08
		198.6	6.91e-08	2.14e-08
		198.7	6.92e-08	2.1e-08
		198.8	6.89e-08	2.11e-08
		198.9	6.9e-08	2.11e-08
		199	6.9e-08	2.04e-08
		199.1	6.9e-08	1.61e-08
		199.2	6.92e-08	1.58e-08
		199.3	6.93e-08	1.94e-08
		199.4	6.9e-08	1.99e-08
		199.5	6.9e-08	1.92e-08
		199.6	6.89e-08	1.57e-08
		199.7	6.9e-08	1.5e-08
[truncated: 603 more rows]

## Sheet: Fig. 5C
	Photothermal conversion profile of RuDA-NPs at different concentrations
		Irradiation time (s)	0 μM	25 μM	50 μM	100 μM
		0	20.2609	21.0783	20.34	21.2971
		30	20.3638	24.6064	25.0669	30.8424
		60	20.4506	27.0318	29.128	37.857
		90	20.5779	28.5595	32.1652	42.8754
		120	20.7644	29.5457	34.3994	46.7475
		150	20.895	30.634	36.3222	49.4719
		180	20.9726	31.3529	37.9922	51.7407
		210	21.0719	32.0694	39.3709	53.5517
		240	21.1999	32.6965	40.3989	55.5231
		270	21.2502	33.2517	41.7197	56.2143
		300	21.3539	33.6417	42.1805	57.3502
		330	21.476	34.305	42.9497	58.8622
		360	21.6226	34.7859	43.2108	59.6395
		390	21.767	34.7346	44.2269	60.2814
		420	21.8244	35.432	44.6025	61.1293
		450	21.9486	35.3439	45.0165	61.7759
		480	22.1691	35.8181	45.3118	62.6307
		510	22.2541	36.298	45.8951	63.1293
		540	22.3584	36.5078	46.003	64.0138
		570	22.4621	36.4764	46.0373	64.1176
		600	22.5658	36.6171	46.4102	64.2851

## Sheet: Fig. 5D
	Temperature elevation of RuDA-NPs and ICG during five cycles of heating-cooling processes.
		Irradiation time (s)	RuDA-NPs	ICG
		0	20.0046	20.0031
		0.5	26.5443	24.4876
		1	32.4938	27.9014
		1.5	37.7005	31.3979
		2	42.4074	34.3462
		2.5	46.0313	36.5083
		3	49.4678	38.3341
		3.5	52.1405	39.6531
		4	54.4038	40.7135
		4.5	56.424	41.3135
		5	57.9999	41.7014
		5.5	51.4602	37.2169
		6	45.5106	33.8031
		6.5	40.3039	30.3066
		7	35.597	27.3583
		7.5	31.9732	25.1962
		8	28.5367	23.3703
		8.5	25.8639	22.0514
		9	23.6007	20.991
		9.5	21.5805	20.391
		10	20.0046	20.0031
		10.5	26.5443	22.8997
		11	32.4938	25.2066
		11.5	37.7005	27.1152
		12	42.4074	28.8014
		12.5	46.0313	29.9445
		13	49.4678	30.9117
		13.5	52.1405	31.8376
		14	54.4038	32.4945
		14.5	56.424	32.8928
		15	57.9999	33.1617
		15.5	51.4602	30.2652
		16	45.5106	27.9583
		16.5	40.3039	26.0497
		17	35.597	24.3635
		17.5	31.9732	23.2203
		18	28.5367	22.2531
		18.5	25.8639	21.3272
		19	23.6007	20.6703
		19.5	21.5805	20.2721
		20	20.0046	20.0031
		20.5	26.5443	21.829
		21	32.4938	23.4635
		21.5	37.7005	24.829
		22	42.4074	25.9359
		22.5	46.0313	27.0376
		23	49.4678	27.8703
		23.5	52.1405	28.4186
		24	54.4038	28.9669
		24.5	56.424	29.5876
		25	57.9999	29.5876
		25.5	51.4602	27.7617
		26	45.5106	26.1272
		26.5	40.3039	24.7617
		27	35.597	23.6548
		27.5	31.9732	22.5531
		28	28.5367	21.7203
		28.5	25.8639	21.1721
		29	23.6007	20.6238
		29.5	21.5805	20.0031
		30	20.0046	20.0031
		30.5	26.5443	21.1721
		31	32.4938	22.4341
		31.5	37.7005	23.4583
		32	42.4074	24.3945
		32.5	46.0313	25.2169
		33	49.4678	25.8117
		33.5	52.1405	26.4686
		34	54.4038	27.0376
		34.5	56.424	27.3221
		35	57.9999	27.4721
		35.5	51.4602	26.3031
		36	45.5106	25.041
		36.5	40.3039	24.0169
		37	35.597	23.0807
		37.5	31.9732	22.2583
		38	28.5367	21.6635
		38.5	25.8639	21.0066
		39	23.6007	20.4376
		39.5	21.5805	20.1531
		40	20.0046	20.0031
		40.5	26.5443	20.3703
		41	32.4938	21.1359
		41.5	37.7005	22.1238
		42	42.4074	23.1221
		42.5	46.0313	23.9548
		43	49.4678	24.5497
		43.5	52.1405	25.0566
		44	54.4038	25.4238
		44.5	56.424	25.8169
		45	57.9999	26.0859
		45.5	51.4602	25.7186
		46	45.5106	24.9531
		46.5	40.3039	23.9652
		47	35.597	22.9669
		47.5	31.9732	22.1341
		48	28.5367	21.5393
		48.5	25.8639	21.0324
		49	23.6007	20.6652
		49.5	21.5805	20.2721
		50	20.0046	20.0031

## Sheet: Fig. 6A
		RuDA dose dependent cell viabilities in MDA-MB-231 cells in different conditions.
	RuDA+Dark		O.D. Value							Cell Viability (%)
		Concentration (μM)	i	ii	iii	Avrg	SD	Inhibitory Rate	IC50(μM)	i	ii	iii	Avrg	SD	P-value
		200	0.608	0.616	0.596	0.606667		0.101018	>200	90.0968	91.2882	88.3098	89.8982	1.4991
		50	0.614	0.604	0.594	0.604	0.01	0.104989		90.9903	89.5011	88.0119	89.5011	1.4892
		12.5	0.627	0.617	0.603	0.615667	0.0120554	0.0876148		92.9263	91.4371	89.3522	91.2385	1.7953
		3.125	0.645	0.657	0.617	0.639667	0.0205264	0.0518739		95.6069	97.3939	91.4371	94.8126	3.0568
		0.78125	0.63	0.663	0.679	0.657333	0.0249867	0.0255647		93.373	98.2874	100.67	97.4435	3.72102
		0.195312	0.681	0.66	0.671	0.670667	0.010504	0.00570861		100.968	97.8407	99.4788	99.4291	1.56425
	RuDA+Vc+Irradiation		O.D. Value							Cell Viability (%)
		Concentration (μM)	i	ii	iii	Avrg	SD	Inhibitory Rate	IC50(μM)	i	ii	iii	Avrg	SD	P-value (1-2)
		200	0.214	0.241	0.246	0.233667	0.0172143	0.65649	40.045	31.4222	35.443	36.1876	34.351	2.56356	5.41201e-06
		50	0.294	0.322	0.306	0.307333	0.0140475	0.546786		43.3358	47.5056	45.1229	45.3214	2.09196	7.5521e-06
		12.5	0.448	0.466	0.416	0.443333	0.0253246	0.344254		66.2695	68.9501	61.5041	65.5746	3.77134	0.000441441
		3.125	0.492	0.502	0.513	0.502333	0.010504	0.256391		72.822	74.3112	75.9494	74.3609	1.56425	0.000498146
		0.78125	0.566	0.539	0.559	0.554667	0.0140119	0.178456		83.8421	79.8213	82.7997	82.1544	2.08666	0.00342677
		0.195312	0.652	0.619	0.639	0.636667	0.0166233	0.0563415		96.6493	91.7349	94.7133	94.3658	2.47554	0.0401465
	RuDA+Irradiation		O.D. Value							Cell Viability (%)
		Concentration (μM)	i	ii	iii	Avrg	SD	Inhibitory Rate	IC50(μM)	i	ii	iii	Avrg	SD	P-value(1-3)	P-value(2-3)
		200	0.064	0.038	0.092	0.0646667	0.0270062	0.908166	9.39	9.08414	5.21221	13.2539	9.18342	4.02177	5.29714e-06	0.00079522
		50	0.21	0.226	0.219	0.218333	0.00802081	0.679325		30.8265	33.2092	32.1668	32.0675	1.19446	8.11795e-07	0.000677046
		12.5	0.282	0.33	0.301	0.304333	0.024173	0.551253		41.5488	48.6969	44.3783	44.8747	3.59985	3.71556e-05	0.00234274
		3.125	0.472	0.483	0.492	0.482333	0.0100167	0.286175		69.8436	71.4818	72.822	71.3825	1.49168	0.000282711	0.0754401
		0.78125	0.495	0.526	0.521	0.514	0.0166433	0.239017		73.2688	77.8853	77.1407	76.0983	2.47853	0.00116706	0.0317477
		0.195312	0.645	0.587	0.616	0.616	0.029	0.0871184		95.6069	86.9695	91.2882	91.2882	4.31869	0.0372985	0.344539
		Control	0.674	0.672	0.677
			0.673	0.675	0.676	0.6745	0.00187083	0
		Blank	0.003	0.003	0.003	0.003	5.31148e-19	1

## Sheet: Fig. 6B
		RuDA-NPs dose dependent cell viabilities in MDA-MB-231 cells in different conditions.
	RuDA-NPs+Dark		O.D. value							Cell Viability (%)
		Concentration (μM)	i	ii	iii	Avrg	SD	Inhibitory Rate	IC50(μM)	i	ii	iii	Avrg	SD	P-value
		200	0.628	0.616	0.602	0.615333	0.0130128	0.0881112	>200	93.0752	91.2882	89.2033	91.1889	1.93787
		50	0.643	0.608	0.609	0.62	0.0199249	0.0811616		95.309	90.0968	90.2457	91.8838	2.96722
		12.5	0.599	0.662	0.623	0.628	0.0317962	0.069248		88.7565	98.1385	92.3306	93.0752	4.7351
		3.125	0.646	0.651	0.607	0.634667	0.0240901	0.0593199		95.7558	96.5004	89.9479	94.068	3.58751
		0.78125	0.626	0.674	0.646	0.648667	0.0241109	0.0384711		92.7774	99.9255	95.7558	96.1529	3.5906
		0.195312	0.685	0.643	0.669	0.665667	0.0211975	0.0131546		101.564	95.309	99.1809	98.6845	3.15674
	RuDA-NPs+Vc+Irradiation		O.D. value							Cell Viability (%)
		Concentration (μM)	i	ii	iii	Avrg	SD	Inhibitory Rate	IC50(μM)	i	ii	iii	Avrg	SD	P-value（1-2）
		200	0.205	0.245	0.222	0.224	0.0200749	0.670886	25.7	30.0819	36.0387	32.6136	32.9114	2.98955	9.23467e-06
		50	0.326	0.277	0.281	0.294667	0.0272091	0.565649		48.1013	40.8042	41.3999	43.4351	4.05198	7.51744e-05
		12.5	0.361	0.374	0.382	0.372333	0.0105987	0.449988		53.3135	55.2494	56.4408	55.0012	1.57837	0.000189593
		3.125	0.421	0.45	0.462	0.444333	0.0210792	0.342765		62.2487	66.5674	68.3544	65.7235	3.13912	0.000501416
		0.78125	0.554	0.528	0.582	0.554667	0.0270062	0.178456		82.0551	78.1832	86.2249	82.1544	4.02177	0.0108458
		0.195312	0.65	0.611	0.575	0.612	0.03751	0.0930752		96.3515	90.5436	85.1824	90.6925	5.586	0.0971683
	RuDA-NPs+Irradiation		O.D. value							Cell Viability (%)
		Concentration (μM)	i	ii	iii	Avrg	SD	Inhibitory Rate	IC50(μM)	i	ii	iii	Avrg	SD	P-value（1-3）	P-value（2-3）
		200	0.011	0.022	0.044	0.0256667	0.0168028	0.966245	5.36	1.19136	2.82949	6.10573	3.37553	2.50228	1.12167e-06	0.00019476
		50	0.212	0.159	0.194	0.188333	0.0269506	0.724001		31.1243	23.2316	28.4438	27.5999	4.01349	2.39076e-05	0.00859091
		12.5	0.281	0.246	0.262	0.263	0.0175214	0.612807		41.3999	36.1876	38.5704	38.7193	2.60929	6.38381e-05	0.000760148
		3.125	0.401	0.426	0.387	0.404667	0.0197569	0.401837		59.2703	62.9933	57.1854	59.8163	2.9422	0.000215592	0.0761466
		0.78125	0.518	0.462	0.483	0.487667	0.0282902	0.278233		76.694	68.3544	71.4818	72.1767	4.21298	0.00168905	0.0412614
		0.195312	0.61	0.589	0.599	0.599333	0.010504	0.111938		90.3946	87.2673	88.7565	88.8062	1.56425	0.00829999	0.603355
		Control	0.674	0.672	0.677
			0.673	0.675	0.676	0.6745	0.00187083	0
		Blank	0.003	0.003	0.003	0.003	5.31148e-19	1

[truncated: 20 more sheets: Fig. 6F, Fig. 7A, Fig. 7C, Fig. 8B, Fig. 8C, Fig. 8D, Supplementary Fig. 6, Supplementary Fig. 8, Supplementary Fig. 9, Supplementary Fig. 10, Supplementary Fig. 11, Supplementary Fig. 13, Supplementary Fig. 14, Supplementary Fig. 23, Supplementary Fig. 24, Supplementary Fig. 25, Supplementary Fig. 26, Supplementary Fig. 29, Supplementary Fig. 31, Supplementary Fig. 32]
